# Supplementary material for: Prefusion-stabilized Hantaan virus glycoprotein nucleic acid vaccine elicits potent neutralizing antibody responses via germinal center activation
Source: Nat Commun. 2026 Mar 14;17:3972. doi: 10.1038/s41467-026-70285-7 (PMC13133349; doi:10.1038/s41467-026-70285-7)
Supplement: Supplementary file 4 — Source data [file 41467_2026_70285_MOESM4_ESM.xlsx]

## Sheet: Fig 1
Fig 1d
	Syncytia					Dunnett's multiple comparisons test	Mean Diff.	95.00% CI of diff.	Significant?	Summary	Adjusted P Value
	WT	GP-C1	GP-C2	GP-C3		WT vs. GP-C1	2.333	-6.798 to 11.47	No	ns	0.806
	23	17	15	10		WT vs. GP-C2	12.33	3.202 to 21.47	Yes	*	0.0117
	27	21	10	5		WT vs. GP-C3	16.33	7.202 to 25.47	Yes	**	0.0023
	18	23	6	4
Fig 1f									Fig 1g								Fig 1f statistics							Fig 1g statistics							Fig 1h statistics
	HTNV GP specific Ab titer									HTNV NAb titer								Tukey's multiple comparisons test	Mean Diff.	95.00% CI of diff.	Significant?	Summary	Adjusted P Value		Tukey's multiple comparisons test	Mean Diff.	95.00% CI of diff.	Significant?	Summary	Adjusted P Value		Tukey's multiple comparisons test	Mean Diff.	95.00% CI of diff.	Significant?	Summary	Adjusted P Value
	Ina Vac	Vector	WT	WAASR	GP-C1	GP-C2	GP-C3			Ina Vac	Vector	WT	WAASR	GP-C1	GP-C2	GP-C3																Inc Vac vs. Vector	14.62	-3.042 to 32.29	No	ns	0.1563
Day 14	50	50	50	100	50	100	100		Day 14	52.2937	17.948	93.4377	60.2651	106.876	90.2848	151.227		Day 14							Day 14							Inc Vac vs. WT	-8.757	-26.42 to 8.910	No	ns	0.7001
	100	50	100	100	200	50	100			66.7973	32.1721	121.538	34.3259	126.457	91.729	175.403		Ina Vac vs. Vector	10	-84.62 to 104.6	No	ns	>0.9999		Ina Vac vs. Vector	35.27	-12.70 to 83.25	No	ns	0.2955		Inc Vac vs. WAASR	-16.33	-34.00 to 1.336	No	ns	0.0844
	50	50	100	50	50	200	200			90.7065	16.427	31.0355	87.7232	90.4766	106.835	103.247		Ina Vac vs. WT	-10	-104.6 to 84.62	No	ns	>0.9999		Ina Vac vs. WT	-18.83	-66.80 to 29.15	No	ns	0.8977		Inc Vac vs. GP-C1	-8.996	-26.66 to 8.671	No	ns	0.6741
	50	50	50	100	100	100	100			34.4189	27.8404	48.6106	63.9179	114.692	94.6252	172.029		Ina Vac vs. WAASR	-30	-124.6 to 64.62	No	ns	0.9615		Ina Vac vs. WAASR	-8.704	-56.68 to 39.27	No	ns	0.998		Inc Vac vs. GP-C2	-22.21	-39.88 to -4.543	Yes	**	0.007
	50	50	50	100	100	100	200			48.0381	21.4947	91.7778	89.5409	99.1578	102.233	118.633		Ina Vac vs. GP-C1	-40	-134.6 to 54.62	No	ns	0.8604		Ina Vac vs. GP-C1	-49.08	-97.06 to -1.106	Yes	*	0.0415		Inc Vac vs. GP-C3	-53.64	-71.31 to -35.97	Yes	****	<0.0001
																		Ina Vac vs. GP-C2	-50	-144.6 to 44.62	No	ns	0.6849		Ina Vac vs. GP-C2	-38.69	-86.66 to 9.284	No	ns	0.1968		Vector vs. WT	-23.38	-41.05 to -5.715	Yes	**	0.0041
Day 42	100	50	100	100	200	100	200		Day 42	163.926	29.0071	66.9312	77.9996	67.7899	75.2413	175.292		Ina Vac vs. GP-C3	-80	-174.6 to 14.62	No	ns	0.1538		Ina Vac vs. GP-C3	-85.66	-133.6 to -37.68	Yes	****	<0.0001		Vector vs. WAASR	-30.96	-48.62 to -13.29	Yes	***	0.0001
	50	100	200	100	200	200	200			129.751	21.3906	88.8247	59.3414	99.2217	132.997	208.109		Vector vs. WT	-20	-114.6 to 74.62	No	ns	0.9953		Vector vs. WT	-54.1	-102.1 to -6.129	Yes	*	0.0168		Vector vs. GP-C1	-23.62	-41.29 to -5.954	Yes	**	0.0037
	200	50	100	100	100	200	200			88.9059	27.2452	87.0119	89.7105	100.942	90.7097	142.948		Vector vs. WAASR	-40	-134.6 to 54.62	No	ns	0.8604		Vector vs. WAASR	-43.98	-91.95 to 3.996	No	ns	0.0943		Vector vs. GP-C2	-36.83	-54.50 to -19.17	Yes	****	<0.0001
	200	50	200	200	100	200	200			89.5228	15.4109	81.642	66.6159	27.9341	99.0556	94.354		Vector vs. GP-C1	-50	-144.6 to 44.62	No	ns	0.6849		Vector vs. GP-C1	-84.36	-132.3 to -36.38	Yes	****	<0.0001		Vector vs. GP-C3	-68.26	-85.93 to -50.60	Yes	****	<0.0001
	200	50	100	200	100	200	400			141.302	17.8414	87.8332	87.3493	49.4147	94.6142	260.021		Vector vs. GP-C2	-60	-154.6 to 34.62	No	ns	0.4759		Vector vs. GP-C2	-73.96	-121.9 to -25.99	Yes	***	0.0002		WT vs. WAASR	-7.574	-25.24 to 10.09	No	ns	0.8176
																		Vector vs. GP-C3	-90	-184.6 to 4.617	No	ns	0.0731		Vector vs. GP-C3	-120.9	-168.9 to -72.96	Yes	****	<0.0001		WT vs. GP-C1	-0.2391	-17.91 to 17.43	No	ns	>0.9999
Day 70	100	50	100	100	100	200	100		Day 70	50.1784	14.69	48.5024	44.3861	59.1394	78.1376	143.615		WT vs. WAASR	-20	-114.6 to 74.62	No	ns	0.9953		WT vs. WAASR	10.13	-37.85 to 58.10	No	ns	0.9953		WT vs. GP-C2	-13.45	-31.12 to 4.214	No	ns	0.2295
	200	50	100	100	200	100	200			34.89	23.1602	86.4035	40.1041	55.9256	53.1671	210.131		WT vs. GP-C1	-30	-124.6 to 64.62	No	ns	0.9615		WT vs. GP-C1	-30.25	-78.23 to 17.72	No	ns	0.4829		WT vs. GP-C3	-44.88	-62.55 to -27.22	Yes	****	<0.0001
	200	50	100	200	100	200	200			58.4768	23.6355	48.9246	55.051	51.0426	49.5202	164.692		WT vs. GP-C2	-40	-134.6 to 54.62	No	ns	0.8604		WT vs. GP-C2	-19.86	-67.84 to 28.11	No	ns	0.8719		WAASR vs. GP-C1	7.335	-10.33 to 25.00	No	ns	0.8383
	50	50	100	100	200	200	200			35.7303	23.1467	64.35	32.9147	55.1902	50.4878	110.194		WT vs. GP-C3	-70	-164.6 to 24.62	No	ns	0.2884		WT vs. GP-C3	-66.83	-114.8 to -18.85	Yes	**	0.0012		WAASR vs. GP-C2	-5.879	-23.55 to 11.79	No	ns	0.9357
	200	50	200	100	100	200	200			52.9209	22.1751	65.0139	53.3684	53.3684	74.7378	221.944		WAASR vs. GP-C1	-10	-104.6 to 84.62	No	ns	>0.9999		WAASR vs. GP-C1	-40.38	-88.35 to 7.597	No	ns	0.1577		WAASR vs. GP-C3	-37.31	-54.98 to -19.64	Yes	****	<0.0001
																		WAASR vs. GP-C2	-20	-114.6 to 74.62	No	ns	0.9953		WAASR vs. GP-C2	-29.99	-77.96 to 17.99	No	ns	0.4937		GP-C1 vs. GP-C2	-13.21	-30.88 to 4.453	No	ns	0.2471
																		WAASR vs. GP-C3	-50	-144.6 to 44.62	No	ns	0.6849		WAASR vs. GP-C3	-76.95	-124.9 to -28.98	Yes	***	0.0001		GP-C1 vs. GP-C3	-44.64	-62.31 to -26.98	Yes	****	<0.0001
Fig 1c left				Fig 1c right					Fig 1h									GP-C1 vs. GP-C2	-10	-104.6 to 84.62	No	ns	>0.9999		GP-C1 vs. GP-C2	10.39	-37.58 to 58.36	No	ns	0.9946		GP-C2 vs. GP-C3	-31.43	-49.10 to -13.76	Yes	****	<0.0001
										SEOV NAb titer								GP-C1 vs. GP-C3	-40	-134.6 to 54.62	No	ns	0.8604		GP-C1 vs. GP-C3	-36.58	-84.55 to 11.40	No	ns	0.2548
										Ina Vac	Vector	WT	WAASR	GP-C1	GP-C2	GP-C3		GP-C2 vs. GP-C3	-30	-124.6 to 64.62	No	ns	0.9615		GP-C2 vs. GP-C3	-46.97	-94.94 to 1.008	No	ns	0.059
									Day 70	32.3594	33.8844	41.6869	42.6579	42.6579	64.5654	100
										40.738	20.893	48.9779	67.6083	57.544	57.544	112.202		Day 42							Day 42
										51.2861	28.8403	52.4808	60.256	54.9541	61.6595	91.2011		Ina Vac vs. Vector	90	-4.617 to 184.6	No	ns	0.0731		Ina Vac vs. Vector	100.5	52.53 to 148.5	Yes	****	<0.0001
										34.6737	28.1838	61.6595	58.8844	47.863	72.4436	72.4436		Ina Vac vs. WT	10	-84.62 to 104.6	No	ns	>0.9999		Ina Vac vs. WT	40.23	-7.741 to 88.21	No	ns	0.1608
										43.6516	17.7828	41.6869	54.9541	44.6684	57.544	95.0605		Ina Vac vs. WAASR	10	-84.62 to 104.6	No	ns	>0.9999		Ina Vac vs. WAASR	46.48	-1.496 to 94.45	No	ns	0.0639
																		Ina Vac vs. GP-C1	-10	-104.6 to 84.62	No	ns	>0.9999		Ina Vac vs. GP-C1	53.62	5.647 to 101.6	Yes	*	0.0184
																		Ina Vac vs. GP-C2	-30	-124.6 to 64.62	No	ns	0.9615		Ina Vac vs. GP-C2	24.16	-23.82 to 72.13	No	ns	0.7314
Fig 1i									Fig 1m									Ina Vac vs. GP-C3	-90	-184.6 to 4.617	No	ns	0.0731		Ina Vac vs. GP-C3	-53.46	-101.4 to -5.489	Yes	*	0.019
	IFNγ ELISpot									IL-4 ELISpot								Vector vs. WT	-80	-174.6 to 14.62	No	ns	0.1538		Vector vs. WT	-60.27	-108.2 to -12.30	Yes	**	0.005
	Ina Vac	Vector	WT	WAASR	GP-C1	GP-C2	GP-C3			Ina Vac	Vector	WT	WAASR	GP-C1	GP-C2	GP-C3		Vector vs. WAASR	-80	-174.6 to 14.62	No	ns	0.1538		Vector vs. WAASR	-54.02	-102.0 to -6.050	Yes	*	0.0171
Day 70	376	119	383	287	556	533	685		Day 70	382	50	382	205	205	405	403		Vector vs. GP-C1	-100	-194.6 to -5.383	Yes	*	0.0313		Vector vs. GP-C1	-46.88	-94.86 to 1.093	No	ns	0.0598
	294	117	376	311	599	458	636			335	157	392	496	500	425	556		Vector vs. GP-C2	-120	-214.6 to -25.38	Yes	**	0.0044		Vector vs. GP-C2	-76.34	-124.3 to -28.37	Yes	***	0.0001
	336	89	309	270	580	490	637			325	61	273	525	151	549	421		Vector vs. GP-C3	-180	-274.6 to -85.38	Yes	****	<0.0001		Vector vs. GP-C3	-154	-201.9 to -106.0	Yes	****	<0.0001
	325	93	295	216	527	463	628			426	68	342	426	145	396	482		WT vs. WAASR	0	-94.62 to 94.62	No	ns	>0.9999		WT vs. WAASR	6.245	-41.73 to 54.22	No	ns	0.9997
	236	161	382	215	238	478	761			431	65	320	456	160	518	464		WT vs. GP-C1	-20	-114.6 to 74.62	No	ns	0.9953		WT vs. GP-C1	13.39	-34.59 to 61.36	No	ns	0.9796
																		WT vs. GP-C2	-40	-134.6 to 54.62	No	ns	0.8604		WT vs. GP-C2	-16.07	-64.05 to 31.90	No	ns	0.9498
																		WT vs. GP-C3	-100	-194.6 to -5.383	Yes	*	0.0313		WT vs. GP-C3	-93.7	-141.7 to -45.72	Yes	****	<0.0001
Fig 1j									Fig 1n									WAASR vs. GP-C1	-20	-114.6 to 74.62	No	ns	0.9953		WAASR vs. GP-C1	7.143	-40.83 to 55.12	No	ns	0.9993
	IL-2 ELISpot									IL-10 ELISpot								WAASR vs. GP-C2	-40	-134.6 to 54.62	No	ns	0.8604		WAASR vs. GP-C2	-22.32	-70.29 to 25.65	No	ns	0.7974
	Ina Vac	Vector	WT	WAASR	GP-C1	GP-C2	GP-C3			Ina Vac	Vector	WT	WAASR	GP-C1	GP-C2	GP-C3		WAASR vs. GP-C3	-100	-194.6 to -5.383	Yes	*	0.0313		WAASR vs. GP-C3	-99.94	-147.9 to -51.97	Yes	****	<0.0001
Day 70	302	156	348	408	423	476	658		Day 70	308	165	317	495	657	342	430		GP-C1 vs. GP-C2	-20	-114.6 to 74.62	No	ns	0.9953		GP-C1 vs. GP-C2	-29.46	-77.44 to 18.51	No	ns	0.5153
	312	101	364	387	360	450	620			380	200	407	498	617	364	452		GP-C1 vs. GP-C3	-80	-174.6 to 14.62	No	ns	0.1538		GP-C1 vs. GP-C3	-107.1	-155.1 to -59.11	Yes	****	<0.0001
	304	74	420	382	460	431	645			314	169	334	444	612	327	415		GP-C2 vs. GP-C3	-60	-154.6 to 34.62	No	ns	0.4759		GP-C2 vs. GP-C3	-77.62	-125.6 to -29.65	Yes	****	<0.0001
	297	103	364	446	436	401	701			413	187	421	435	662	492	462
	304	123	364	382	405	444	676			409	238	394	466	212	498	484		Day 70							Day 70
																		Ina Vac vs. Vector	100	5.383 to 194.6	Yes	*	0.0313		Ina Vac vs. Vector	25.08	-22.90 to 73.05	No	ns	0.6958
																		Ina Vac vs. WT	30	-64.62 to 124.6	No	ns	0.9615		Ina Vac vs. WT	-16.2	-64.17 to 31.77	No	ns	0.948
Fig 1k									Fig 1o									Ina Vac vs. WAASR	30	-64.62 to 124.6	No	ns	0.9615		Ina Vac vs. WAASR	1.274	-46.70 to 49.25	No	ns	>0.9999
	IFNγ CD4 FACS									IL-4 CD4 FACS								Ina Vac vs. GP-C1	0	-94.62 to 94.62	No	ns	>0.9999		Ina Vac vs. GP-C1	-8.494	-56.47 to 39.48	No	ns	0.9982
	Ina Vac	Vector	WT	WAASR	GP-C1	GP-C2	GP-C3			Ina Vac	Vector	WT	WAASR	GP-C1	GP-C2	GP-C3		Ina Vac vs. GP-C2	-30	-124.6 to 64.62	No	ns	0.9615		Ina Vac vs. GP-C2	-14.77	-62.75 to 33.20	No	ns	0.9666
Day 70	0.57	0.35	0.77	0.46	0.65	0.77	1.6		Day 70	1.58	0.35	2.71	2.58	2.72	2.15	2.44		Ina Vac vs. GP-C3	-30	-124.6 to 64.62	No	ns	0.9615		Ina Vac vs. GP-C3	-123.7	-171.7 to -75.70	Yes	****	<0.0001
	0.67	0.27	0.6	0.52	0.52	0.96	1.73			1.78	0.33	2.6	1.78	1.97	2.22	2.49		Vector vs. WT	-70	-164.6 to 24.62	No	ns	0.2884		Vector vs. WT	-41.28	-89.25 to 6.697	No	ns	0.1394
	0.68	0.25	0.78	0.87	0.52	0.99	1.92			1.65	0.13	2.88	2.9	1.93	2.19	2.49		Vector vs. WAASR	-70	-164.6 to 24.62	No	ns	0.2884		Vector vs. WAASR	-23.8	-71.78 to 24.17	No	ns	0.7447
	0.54	0.35	0.75	0.78	0.69	1.05	3.31			2.2	0.15	2.21	2.46	2.37	2.5	2.68		Vector vs. GP-C1	-100	-194.6 to -5.383	Yes	*	0.0313		Vector vs. GP-C1	-33.57	-81.55 to 14.40	No	ns	0.3542
	0.77	0.34	0.68	0.95	1.1	1.41	4.01			1.46	0.21	2.37	2.63	2.9	1.49	2.19		Vector vs. GP-C2	-130	-224.6 to -35.38	Yes	**	0.0015		Vector vs. GP-C2	-39.85	-87.82 to 8.126	No	ns	0.1693
																		Vector vs. GP-C3	-130	-224.6 to -35.38	Yes	**	0.0015		Vector vs. GP-C3	-148.8	-196.7 to -100.8	Yes	****	<0.0001
																		WT vs. WAASR	0	-94.62 to 94.62	No	ns	>0.9999		WT vs. WAASR	17.47	-30.50 to 65.45	No	ns	0.9263
Fig 1l									Fig 1p									WT vs. GP-C1	-30	-124.6 to 64.62	No	ns	0.9615		WT vs. GP-C1	7.706	-40.27 to 55.68	No	ns	0.999
	IFNγ CD8 FACS									IL-4 CD8 FACS								WT vs. GP-C2	-60	-154.6 to 34.62	No	ns	0.4759		WT vs. GP-C2	1.429	-46.55 to 49.40	No	ns	>0.9999
	Ina Vac	Vector	WT	WAASR	GP-C1	GP-C2	GP-C3			Ina Vac	Vector	WT	WAASR	GP-C1	GP-C2	GP-C3		WT vs. GP-C3	-60	-154.6 to 34.62	No	ns	0.4759		WT vs. GP-C3	-107.5	-155.5 to -59.50	Yes	****	<0.0001
Day 70	0.69	0.16	0.57	0.48	0.59	0.58	1.44		Day 70	2.01	1.16	1.83	2.68	2.86	2.65	3.16		WAASR vs. GP-C1	-30	-124.6 to 64.62	No	ns	0.9615		WAASR vs. GP-C1	-9.768	-57.74 to 38.21	No	ns	0.9962
	0.77	0.38	0.69	0.69	0.63	0.62	1.31			2.68	0.75	2.67	2.37	3.86	3.34	4.06		WAASR vs. GP-C2	-60	-154.6 to 34.62	No	ns	0.4759		WAASR vs. GP-C2	-16.05	-64.02 to 31.93	No	ns	0.9503
	0.41	0.3	0.72	0.38	0.67	0.91	1.01			2.86	1.83	3.43	2.01	2.66	2.66	3.62		WAASR vs. GP-C3	-60	-154.6 to 34.62	No	ns	0.4759		WAASR vs. GP-C3	-125	-172.9 to -76.98	Yes	****	<0.0001
	0.46	0.24	0.58	0.45	0.75	0.63	0.89			2.94	2.01	2.85	3.77	2.95	3.76	3.35		GP-C1 vs. GP-C2	-30	-124.6 to 64.62	No	ns	0.9615		GP-C1 vs. GP-C2	-6.277	-54.25 to 41.70	No	ns	0.9997
	0.56	0.17	0.48	0.43	0.63	0.72	0.97			2.86	0.83	1.83	2.76	3.2	1.16	3.43		GP-C1 vs. GP-C3	-30	-124.6 to 64.62	No	ns	0.9615		GP-C1 vs. GP-C3	-115.2	-163.2 to -67.21	Yes	****	<0.0001
																		GP-C2 vs. GP-C3	0	-94.62 to 94.62	No	ns	>0.9999		GP-C2 vs. GP-C3	-108.9	-156.9 to -60.93	Yes	****	<0.0001
Fig 1i									Fig 1m								Fig 1k							Fig 1o
	Tukey's multiple comparisons test	Mean Diff.	95.00% CI of diff.	Significant?	Summary	Adjusted P Value				Tukey's multiple comparisons test	Mean Diff.	95.00% CI of diff.	Significant?	Summary	Adjusted P Value			Tukey's multiple comparisons test	Mean Diff.	95.00% CI of diff.	Significant?	Summary	Adjusted P Value		Tukey's multiple comparisons test	Mean Diff.	95.00% CI of diff.	Significant?	Summary	Adjusted P Value
	Ina Vac vs. Vector	197.6	58.85 to 336.3	Yes	**	0.0018				Ina Vac vs. Vector	299.6	123.0 to 476.2	Yes	***	0.0002			Ina Vac vs. Vector	0.334	-0.5449 to 1.213	No	ns	0.8862		Ina Vac vs. Vector	1.5	0.8671 to 2.133	Yes	****	<0.0001
	Ina Vac vs. WT	-35.6	-174.3 to 103.1	No	ns	0.9815				Ina Vac vs. WT	38	-138.6 to 214.6	No	ns	0.9926			Ina Vac vs. WT	-0.07	-0.9489 to 0.8089	No	ns	>0.9999		Ina Vac vs. WT	-0.82	-1.453 to -0.1871	Yes	**	0.0051
	Ina Vac vs. WAASR	53.6	-85.15 to 192.3	No	ns	0.8783				Ina Vac vs. WAASR	-41.8	-218.4 to 134.8	No	ns	0.9877			Ina Vac vs. WAASR	-0.07	-0.9489 to 0.8089	No	ns	>0.9999		Ina Vac vs. WAASR	-0.736	-1.369 to -0.1031	Yes	*	0.0148
	Ina Vac vs. GP-C1	-186.6	-325.3 to -47.85	Yes	**	0.0034				Ina Vac vs. GP-C1	147.6	-28.96 to 324.2	No	ns	0.1487			Ina Vac vs. GP-C1	-0.05	-0.9289 to 0.8289	No	ns	>0.9999		Ina Vac vs. GP-C1	-0.644	-1.277 to -0.01108	Yes	*	0.0441
	Ina Vac vs. GP-C2	-171	-309.7 to -32.25	Yes	**	0.0086				Ina Vac vs. GP-C2	-78.8	-255.4 to 97.76	No	ns	0.7889			Ina Vac vs. GP-C2	-0.39	-1.269 to 0.4889	No	ns	0.7932		Ina Vac vs. GP-C2	-0.376	-1.009 to 0.2569	No	ns	0.5063
	Ina Vac vs. GP-C3	-356	-494.7 to -217.3	Yes	****	<0.0001				Ina Vac vs. GP-C3	-85.4	-262.0 to 91.16	No	ns	0.7226			Ina Vac vs. GP-C3	-1.868	-2.747 to -0.9891	Yes	****	<0.0001		Ina Vac vs. GP-C3	-0.724	-1.357 to -0.09108	Yes	*	0.0171
	Vector vs. WT	-233.2	-371.9 to -94.45	Yes	***	0.0002				Vector vs. WT	-261.6	-438.2 to -85.04	Yes	**	0.0011			Vector vs. WT	-0.404	-1.283 to 0.4749	No	ns	0.766		Vector vs. WT	-2.32	-2.953 to -1.687	Yes	****	<0.0001
	Vector vs. WAASR	-144	-282.7 to -5.254	Yes	*	0.0381				Vector vs. WAASR	-341.4	-518.0 to -164.8	Yes	****	<0.0001			Vector vs. WAASR	-0.404	-1.283 to 0.4749	No	ns	0.766		Vector vs. WAASR	-2.236	-2.869 to -1.603	Yes	****	<0.0001
	Vector vs. GP-C1	-384.2	-522.9 to -245.5	Yes	****	<0.0001				Vector vs. GP-C1	-152	-328.6 to 24.56	No	ns	0.1274			Vector vs. GP-C1	-0.384	-1.263 to 0.4949	No	ns	0.8045		Vector vs. GP-C1	-2.144	-2.777 to -1.511	Yes	****	<0.0001
	Vector vs. GP-C2	-368.6	-507.3 to -229.9	Yes	****	<0.0001				Vector vs. GP-C2	-378.4	-555.0 to -201.8	Yes	****	<0.0001			Vector vs. GP-C2	-0.724	-1.603 to 0.1549	No	ns	0.1602		Vector vs. GP-C2	-1.876	-2.509 to -1.243	Yes	****	<0.0001
	Vector vs. GP-C3	-553.6	-692.3 to -414.9	Yes	****	<0.0001				Vector vs. GP-C3	-385	-561.6 to -208.4	Yes	****	<0.0001			Vector vs. GP-C3	-2.202	-3.081 to -1.323	Yes	****	<0.0001		Vector vs. GP-C3	-2.224	-2.857 to -1.591	Yes	****	<0.0001
	WT vs. WAASR	89.2	-49.55 to 227.9	No	ns	0.4139				WT vs. WAASR	-79.8	-256.4 to 96.76	No	ns	0.7793			WT vs. WAASR	0	-0.8789 to 0.8789	No	ns	>0.9999		WT vs. WAASR	0.084	-0.5489 to 0.7169	No	ns	0.9995
	WT vs. GP-C1	-151	-289.7 to -12.25	Yes	*	0.0262				WT vs. GP-C1	109.6	-66.96 to 286.2	No	ns	0.455			WT vs. GP-C1	0.02	-0.8589 to 0.8989	No	ns	>0.9999		WT vs. GP-C1	0.176	-0.4569 to 0.8089	No	ns	0.9724
	WT vs. GP-C2	-135.4	-274.1 to 3.346	No	ns	0.0593				WT vs. GP-C2	-116.8	-293.4 to 59.76	No	ns	0.3808			WT vs. GP-C2	-0.32	-1.199 to 0.5589	No	ns	0.9048		WT vs. GP-C2	0.444	-0.1889 to 1.077	No	ns	0.3145
	WT vs. GP-C3	-320.4	-459.1 to -181.7	Yes	****	<0.0001				WT vs. GP-C3	-123.4	-300.0 to 53.16	No	ns	0.3186			WT vs. GP-C3	-1.798	-2.677 to -0.9191	Yes	****	<0.0001		WT vs. GP-C3	0.096	-0.5369 to 0.7289	No	ns	0.9989
	WAASR vs. GP-C1	-240.2	-378.9 to -101.5	Yes	***	0.0001				WAASR vs. GP-C1	189.4	12.84 to 366.0	Yes	*	0.0294			WAASR vs. GP-C1	0.02	-0.8589 to 0.8989	No	ns	>0.9999		WAASR vs. GP-C1	0.092	-0.5409 to 0.7249	No	ns	0.9991
	WAASR vs. GP-C2	-224.6	-363.3 to -85.85	Yes	***	0.0003				WAASR vs. GP-C2	-37	-213.6 to 139.6	No	ns	0.9936			WAASR vs. GP-C2	-0.32	-1.199 to 0.5589	No	ns	0.9048		WAASR vs. GP-C2	0.36	-0.2729 to 0.9929	No	ns	0.5562
	WAASR vs. GP-C3	-409.6	-548.3 to -270.9	Yes	****	<0.0001				WAASR vs. GP-C3	-43.6	-220.2 to 133.0	No	ns	0.9848			WAASR vs. GP-C3	-1.798	-2.677 to -0.9191	Yes	****	<0.0001		WAASR vs. GP-C3	0.012	-0.6209 to 0.6449	No	ns	>0.9999
	GP-C1 vs. GP-C2	15.6	-123.1 to 154.3	No	ns	0.9998				GP-C1 vs. GP-C2	-226.4	-403.0 to -49.84	Yes	**	0.0057			GP-C1 vs. GP-C2	-0.34	-1.219 to 0.5389	No	ns	0.8776		GP-C1 vs. GP-C2	0.268	-0.3649 to 0.9009	No	ns	0.8258
	GP-C1 vs. GP-C3	-169.4	-308.1 to -30.65	Yes	**	0.0094				GP-C1 vs. GP-C3	-233	-409.6 to -56.44	Yes	**	0.0042			GP-C1 vs. GP-C3	-1.818	-2.697 to -0.9391	Yes	****	<0.0001		GP-C1 vs. GP-C3	-0.08	-0.7129 to 0.5529	No	ns	0.9996
	GP-C2 vs. GP-C3	-185	-323.7 to -46.25	Yes	**	0.0038				GP-C2 vs. GP-C3	-6.6	-183.2 to 170.0	No	ns	>0.9999			GP-C2 vs. GP-C3	-1.478	-2.357 to -0.5991	Yes	***	0.0002		GP-C2 vs. GP-C3	-0.348	-0.9809 to 0.2849	No	ns	0.5939
Fig 1j									Fig 1n								Fig 1l							Fig 1p
	Tukey's multiple comparisons test	Mean Diff.	95.00% CI of diff.	Significant?	Summary	Adjusted P Value				Tukey's multiple comparisons test	Mean Diff.	95.00% CI of diff.	Significant?	Summary	Adjusted P Value			Tukey's multiple comparisons test	Mean Diff.	95.00% CI of diff.	Significant?	Summary	Adjusted P Value		Tukey's multiple comparisons test	Mean Diff.	95.00% CI of diff.	Significant?	Summary	Adjusted P Value
	Ina Vac vs. Vector	192.4	135.8 to 249.0	Yes	****	<0.0001				Ina Vac vs. Vector	173	2.159 to 343.8	Yes	*	0.0457			Ina Vac vs. Vector	0.328	0.05156 to 0.6044	Yes	*	0.0123		Ina Vac vs. Vector	1.354	0.1087 to 2.599	Yes	*	0.0264
	Ina Vac vs. WT	-68.2	-124.8 to -11.58	Yes	*	0.0107				Ina Vac vs. WT	-9.8	-180.6 to 161.0	No	ns	>0.9999			Ina Vac vs. WT	-0.03	-0.3064 to 0.2464	No	ns	0.9998		Ina Vac vs. WT	0.148	-1.097 to 1.393	No	ns	0.9997
	Ina Vac vs. WAASR	-97.2	-153.8 to -40.58	Yes	***	0.0002				Ina Vac vs. WAASR	-102.8	-273.6 to 68.04	No	ns	0.4914			Ina Vac vs. WAASR	0.092	-0.1844 to 0.3684	No	ns	0.9357		Ina Vac vs. WAASR	-0.048	-1.293 to 1.197	No	ns	>0.9999
	Ina Vac vs. GP-C1	-113	-169.6 to -56.38	Yes	****	<0.0001				Ina Vac vs. GP-C1	-187.2	-358.0 to -16.36	Yes	*	0.0248			Ina Vac vs. GP-C1	-0.076	-0.3524 to 0.2004	No	ns	0.9739		Ina Vac vs. GP-C1	-0.436	-1.681 to 0.8093	No	ns	0.9195
	Ina Vac vs. GP-C2	-136.6	-193.2 to -79.98	Yes	****	<0.0001				Ina Vac vs. GP-C2	-39.8	-210.6 to 131.0	No	ns	0.9887			Ina Vac vs. GP-C2	-0.114	-0.3904 to 0.1624	No	ns	0.8424		Ina Vac vs. GP-C2	-0.044	-1.289 to 1.201	No	ns	>0.9999
	Ina Vac vs. GP-C3	-356.2	-412.8 to -299.6	Yes	****	<0.0001				Ina Vac vs. GP-C3	-83.8	-254.6 to 87.04	No	ns	0.7098			Ina Vac vs. GP-C3	-0.546	-0.8224 to -0.2696	Yes	****	<0.0001		Ina Vac vs. GP-C3	-0.854	-2.099 to 0.3913	No	ns	0.3398
	Vector vs. WT	-260.6	-317.2 to -204.0	Yes	****	<0.0001				Vector vs. WT	-182.8	-353.6 to -11.96	Yes	*	0.03			Vector vs. WT	-0.358	-0.6344 to -0.08156	Yes	**	0.0052		Vector vs. WT	-1.206	-2.451 to 0.03933	No	ns	0.0624
	Vector vs. WAASR	-289.6	-346.2 to -233.0	Yes	****	<0.0001				Vector vs. WAASR	-275.8	-446.6 to -105.0	Yes	***	0.0004			Vector vs. WAASR	-0.236	-0.5124 to 0.04044	No	ns	0.1333		Vector vs. WAASR	-1.402	-2.647 to -0.1567	Yes	*	0.0197
	Vector vs. GP-C1	-305.4	-362.0 to -248.8	Yes	****	<0.0001				Vector vs. GP-C1	-360.2	-531.0 to -189.4	Yes	****	<0.0001			Vector vs. GP-C1	-0.404	-0.6804 to -0.1276	Yes	**	0.0013		Vector vs. GP-C1	-1.79	-3.035 to -0.5447	Yes	**	0.0016
	Vector vs. GP-C2	-329	-385.6 to -272.4	Yes	****	<0.0001				Vector vs. GP-C2	-212.8	-383.6 to -41.96	Yes	**	0.0077			Vector vs. GP-C2	-0.442	-0.7184 to -0.1656	Yes	***	0.0004		Vector vs. GP-C2	-1.398	-2.643 to -0.1527	Yes	*	0.0202
	Vector vs. GP-C3	-548.6	-605.2 to -492.0	Yes	****	<0.0001				Vector vs. GP-C3	-256.8	-427.6 to -85.96	Yes	***	0.0009			Vector vs. GP-C3	-0.874	-1.150 to -0.5976	Yes	****	<0.0001		Vector vs. GP-C3	-2.208	-3.453 to -0.9627	Yes	****	<0.0001
	WT vs. WAASR	-29	-85.62 to 27.62	No	ns	0.6682				WT vs. WAASR	-93	-263.8 to 77.84	No	ns	0.6048			WT vs. WAASR	0.122	-0.1544 to 0.3984	No	ns	0.7972		WT vs. WAASR	-0.196	-1.441 to 1.049	No	ns	0.9987
	WT vs. GP-C1	-44.8	-101.4 to 11.82	No	ns	0.194				WT vs. GP-C1	-177.4	-348.2 to -6.559	Yes	*	0.0379			WT vs. GP-C1	-0.046	-0.3224 to 0.2304	No	ns	0.9982		WT vs. GP-C1	-0.584	-1.829 to 0.6613	No	ns	0.7495
	WT vs. GP-C2	-68.4	-125.0 to -11.78	Yes	*	0.0104				WT vs. GP-C2	-30	-200.8 to 140.8	No	ns	0.9975			WT vs. GP-C2	-0.084	-0.3604 to 0.1924	No	ns	0.9577		WT vs. GP-C2	-0.192	-1.437 to 1.053	No	ns	0.9988
	WT vs. GP-C3	-288	-344.6 to -231.4	Yes	****	<0.0001				WT vs. GP-C3	-74	-244.8 to 96.84	No	ns	0.8106			WT vs. GP-C3	-0.516	-0.7924 to -0.2396	Yes	****	<0.0001		WT vs. GP-C3	-1.002	-2.247 to 0.2433	No	ns	0.1795
	WAASR vs. GP-C1	-15.8	-72.42 to 40.82	No	ns	0.9719				WAASR vs. GP-C1	-84.4	-255.2 to 86.44	No	ns	0.7032			WAASR vs. GP-C1	-0.168	-0.4444 to 0.1084	No	ns	0.4798		WAASR vs. GP-C1	-0.388	-1.633 to 0.8573	No	ns	0.9524
	WAASR vs. GP-C2	-39.4	-96.02 to 17.22	No	ns	0.3234				WAASR vs. GP-C2	63	-107.8 to 233.8	No	ns	0.8995			WAASR vs. GP-C2	-0.206	-0.4824 to 0.07044	No	ns	0.2508		WAASR vs. GP-C2	0.004	-1.241 to 1.249	No	ns	>0.9999
	WAASR vs. GP-C3	-259	-315.6 to -202.4	Yes	****	<0.0001				WAASR vs. GP-C3	19	-151.8 to 189.8	No	ns	0.9998			WAASR vs. GP-C3	-0.638	-0.9144 to -0.3616	Yes	****	<0.0001		WAASR vs. GP-C3	-0.806	-2.051 to 0.4393	No	ns	0.4061
	GP-C1 vs. GP-C2	-23.6	-80.22 to 33.02	No	ns	0.8359				GP-C1 vs. GP-C2	147.4	-23.44 to 318.2	No	ns	0.1259			GP-C1 vs. GP-C2	-0.038	-0.3144 to 0.2384	No	ns	0.9994		GP-C1 vs. GP-C2	0.392	-0.8533 to 1.637	No	ns	0.9501
	GP-C1 vs. GP-C3	-243.2	-299.8 to -186.6	Yes	****	<0.0001				GP-C1 vs. GP-C3	103.4	-67.44 to 274.2	No	ns	0.4846			GP-C1 vs. GP-C3	-0.47	-0.7464 to -0.1936	Yes	***	0.0002		GP-C1 vs. GP-C3	-0.418	-1.663 to 0.8273	No	ns	0.9332
	GP-C2 vs. GP-C3	-219.6	-276.2 to -163.0	Yes	****	<0.0001				GP-C2 vs. GP-C3	-44	-214.8 to 126.8	No	ns	0.9811			GP-C2 vs. GP-C3	-0.432	-0.7084 to -0.1556	Yes	***	0.0006		GP-C2 vs. GP-C3	-0.81	-2.055 to 0.4353	No	ns	0.4004
Fig 1C									Fig 1D
		HTNV GP specific Ab titer								HTNV NAb titer
		Ina Vac	LNP	2 μg GP-WT	10 μg GP-WT	2 μg GP-C3	10 μg GP-C3			Ina Vac	LNP	2 μg GP-WT	10 μg GP-WT	2 μg GP-C3	10 μg GP-C3
	Day 14	100	50	100	200	200	200		Day 14	65.7	10.6	87.6	112.4	92.4	116.2
		50	50	50	100	100	200			125.3	18	89.4	64.2	58.6	143.8
		100	50	100	200	100	400			86.7	16.5	82.4	57.3	52.7	82.5
		50	50	100	100	200	200			78.6	19.7	83	70.3	92.6	90.4
		50	50	50	100	100	200			79.4	11.8	50.6	62.2	101.5	70.8
	Day 28	100	50	100	200	400	800		Day 28	58.8	34.8	57.1	62.5	89.7	222.1
		200	100	100	200	100	400			47.5	13.7	63.4	123.4	87.3	337.1
		200	100	100	100	200	400			42.5	16.2	71.2	58.6	146.3	173.4
		100	50	100	100	200	800			58.8	15.9	121.2	70.8	116.9	237
		200	100	200	200	400	400			119	36.9	46.3	108.1	61.6	266.2

## Sheet: Supplemental Fig 1
	Supplemental Fig 1f								Supplemental Fig 1f
		SEOV NAb titer								Tukey's multiple comparisons test	Mean Diff.	95.00% CI of diff.	Significant?	Summary	Adjusted P Value
		Ina Vac	Vector	WT	WAASR	GP-C1	GP-C2	GP-C3		Ina Vac vs. Vector	32.54	10.19 to 54.89	Yes	**	0.0014
	Day 14	53.6	21.2	61.9	53.7	57.4	33	70.8797		Ina Vac vs. WT	2.74	-19.61 to 25.09	No	ns	0.9997
		53.4	19.3	55.5	60.7	61.2	14.5	94.0696		Ina Vac vs. WAASR	-8.66	-31.01 to 13.69	No	ns	0.8768
		70.1	34.6	58.6	77.4	42.3	30	96.1492		Ina Vac vs. GP-C1	7.88	-14.47 to 30.23	No	ns	0.9171
		53.6	30.7	58.1	79.9	47.5	56.8	93.3596		Ina Vac vs. GP-C2	21.44	-0.9113 to 43.79	No	ns	0.0665
		52.9	15.1	35.8	55.2	35.8	42.1	77.707		Ina Vac vs. GP-C3	-29.71	-52.06 to -7.362	Yes	**	0.0039
										Vector vs. WT	-29.8	-52.15 to -7.449	Yes	**	0.0038
	Supplemental Fig 1c left				Supplemental Fig 1c left					Vector vs. WAASR	-41.2	-63.55 to -18.85	Yes	****	<0.0001
										Vector vs. GP-C1	-24.66	-47.01 to -2.309	Yes	*	0.0234
										Vector vs. GP-C2	-11.1	-33.45 to 11.25	No	ns	0.6983
										Vector vs. GP-C3	-62.25	-84.60 to -39.90	Yes	****	<0.0001
										WT vs. WAASR	-11.4	-33.75 to 10.95	No	ns	0.6725
										WT vs. GP-C1	5.14	-17.21 to 27.49	No	ns	0.9895
										WT vs. GP-C2	18.7	-3.651 to 41.05	No	ns	0.1481
										WT vs. GP-C3	-32.45	-54.80 to -10.10	Yes	**	0.0014
										WAASR vs. GP-C1	16.54	-5.811 to 38.89	No	ns	0.2579
										WAASR vs. GP-C2	30.1	7.749 to 52.45	Yes	**	0.0034
										WAASR vs. GP-C3	-21.05	-43.40 to 1.298	No	ns	0.0749
										GP-C1 vs. GP-C2	13.56	-8.791 to 35.91	No	ns	0.4819
										GP-C1 vs. GP-C3	-37.59	-59.94 to -15.24	Yes	***	0.0002
										GP-C2 vs. GP-C3	-51.15	-73.50 to -28.80	Yes	****	<0.0001

## Sheet: Supplemental Fig 2
	Supplemental Fig 2c								Supplemental Fig 2c
		TNF-α CD4 FACS								Tukey's multiple comparisons test	Mean Diff.	95.00% CI of diff.	Significant?	Summary	Adjusted P Value
		Ina Vac	Vector	WT	WAASR	GP-C1	GP-C2	GP-C3		Ina Vac vs. Vector	0.43	-0.04417 to 0.9042	No	ns	0.0948
	Day 70	0.61	0.24	0.7	0.68	1.49	1.13	2.44		Ina Vac vs. WT	-0.012	-0.4862 to 0.4622	No	ns	>0.9999
		0.62	0.32	0.98	1.34	1.08	1.2	1.36		Ina Vac vs. WAASR	-0.104	-0.5782 to 0.3702	No	ns	0.9918
		1	0.32	0.69	0.79	1.12	1.45	1.45		Ina Vac vs. GP-C1	-0.36	-0.8342 to 0.1142	No	ns	0.2324
		0.88	0.46	0.78	0.72	1.16	1.52	1.82		Ina Vac vs. GP-C2	-0.56	-1.034 to -0.08583	Yes	*	0.0129
		0.88	0.5	0.9	0.98	0.94	1.49	1.6		Ina Vac vs. GP-C3	-0.936	-1.410 to -0.4618	Yes	****	<0.0001
										Vector vs. WT	-0.442	-0.9162 to 0.03217	No	ns	0.0801
										Vector vs. WAASR	-0.534	-1.008 to -0.05983	Yes	*	0.0197
	Supplemental Fig 2d									Vector vs. GP-C1	-0.79	-1.264 to -0.3158	Yes	***	0.0002
		TNF-α CD8 FACS								Vector vs. GP-C2	-0.99	-1.464 to -0.5158	Yes	****	<0.0001
		Ina Vac	Vector	WT	WAASR	GP-C1	GP-C2	GP-C3		Vector vs. GP-C3	-1.366	-1.840 to -0.8918	Yes	****	<0.0001
	Day 70	0.88	0.38	0.59	0.99	1.66	1.81	2.44		WT vs. WAASR	-0.092	-0.5662 to 0.3822	No	ns	0.9957
		0.86	0.42	0.85	0.66	1.65	0.73	1.96		WT vs. GP-C1	-0.348	-0.8222 to 0.1262	No	ns	0.2664
		1.09	0.33	0.61	0.88	1.68	1.1	2.16		WT vs. GP-C2	-0.548	-1.022 to -0.07383	Yes	*	0.0157
		1.03	0.56	1.05	0.85	0.83	1.51	3.17		WT vs. GP-C3	-0.924	-1.398 to -0.4498	Yes	****	<0.0001
		0.92	0.59	1.26	1.17	0.88	1.22	3.09		WAASR vs. GP-C1	-0.256	-0.7302 to 0.2182	No	ns	0.6137
										WAASR vs. GP-C2	-0.456	-0.9302 to 0.01817	No	ns	0.0654
										WAASR vs. GP-C3	-0.832	-1.306 to -0.3578	Yes	***	0.0001
										GP-C1 vs. GP-C2	-0.2	-0.6742 to 0.2742	No	ns	0.8284
										GP-C1 vs. GP-C3	-0.576	-1.050 to -0.1018	Yes	**	0.0099
										GP-C2 vs. GP-C3	-0.376	-0.8502 to 0.09817	No	ns	0.1921
									Supplemental Fig 2d
										Tukey's multiple comparisons test	Mean Diff.	95.00% CI of diff.	Significant?	Summary	Adjusted P Value
										Ina Vac vs. Vector	0.5	-0.1791 to 1.179	No	ns	0.2631
										Ina Vac vs. WT	0.084	-0.5951 to 0.7631	No	ns	0.9997
										Ina Vac vs. WAASR	0.046	-0.6331 to 0.7251	No	ns	>0.9999
										Ina Vac vs. GP-C1	-0.384	-1.063 to 0.2951	No	ns	0.5629
										Ina Vac vs. GP-C2	-0.318	-0.9971 to 0.3611	No	ns	0.7508
										Ina Vac vs. GP-C3	-1.608	-2.287 to -0.9289	Yes	****	<0.0001
										Vector vs. WT	-0.416	-1.095 to 0.2631	No	ns	0.4706
										Vector vs. WAASR	-0.454	-1.133 to 0.2251	No	ns	0.3687
										Vector vs. GP-C1	-0.884	-1.563 to -0.2049	Yes	**	0.0049
										Vector vs. GP-C2	-0.818	-1.497 to -0.1389	Yes	*	0.0107
										Vector vs. GP-C3	-2.108	-2.787 to -1.429	Yes	****	<0.0001
										WT vs. WAASR	-0.038	-0.7171 to 0.6411	No	ns	>0.9999
										WT vs. GP-C1	-0.468	-1.147 to 0.2111	No	ns	0.3343
										WT vs. GP-C2	-0.402	-1.081 to 0.2771	No	ns	0.5105
										WT vs. GP-C3	-1.692	-2.371 to -1.013	Yes	****	<0.0001
										WAASR vs. GP-C1	-0.43	-1.109 to 0.2491	No	ns	0.4318
										WAASR vs. GP-C2	-0.364	-1.043 to 0.3151	No	ns	0.6215
										WAASR vs. GP-C3	-1.654	-2.333 to -0.9749	Yes	****	<0.0001
										GP-C1 vs. GP-C2	0.066	-0.6131 to 0.7451	No	ns	>0.9999
										GP-C1 vs. GP-C3	-1.224	-1.903 to -0.5449	Yes	****	<0.0001
										GP-C2 vs. GP-C3	-1.29	-1.969 to -0.6109	Yes	****	<0.0001

## Sheet: Fig 2
Fig 2a									Fig 2d								Fig 2d
	HTNV S copy number Lung									WBC								Tukey's multiple comparisons test	Mean Diff.	95.00% CI of diff.	Significant?	Summary	Adjusted P Value
	Ina Vac	Vector	WT	WAASR	GP-C1	GP-C2	GP-C3			Ina Vac	Vector	WT	WAASR	GP-C1	GP-C2	GP-C3		Ina Vac vs. Vector	-5.16	-7.429 to -2.891	Yes	****	<0.0001
Day 73	3722.82	8576.14	3701.05	5906.61	988.691	397.143	458.176		Day 73	5.6	8.3	5	4.8	3.3	4	2.9		Ina Vac vs. WT	-0.6	-2.869 to 1.669	No	ns	0.9785
	3470.29	4689.5	2991.13	6098.84	893.702	706.281	244.991			4	9.4	4	3.5	4	2.8	3.6		Ina Vac vs. WAASR	0.2	-2.069 to 2.469	No	ns	>0.9999
	3612.76	4711.71	3756.03	5846	951.792	389.42	441.621			4	11.4	7.6	4.2	5.8	5.4	3.8		Ina Vac vs. GP-C1	0.48	-1.789 to 2.749	No	ns	0.9932
	3245.29	5734.18	3820.28	4563.78	921.348	2867.24	906.905			5.9	11.6	6.8	5.8	5.4	5.1	3.5		Ina Vac vs. GP-C2	0.92	-1.349 to 3.189	No	ns	0.8524
	3322.56	5524.39	3740.34	2535.32	809.843	450.081	567.074			6.1	10.7	5.2	6.3	4.7	3.7	2.4		Ina Vac vs. GP-C3	1.88	-0.3890 to 4.149	No	ns	0.1556
	3586	5595.09	3750.39	2617.14	795.324	1609.7	598.403											Vector vs. WT	4.56	2.291 to 6.829	Yes	****	<0.0001
																		Vector vs. WAASR	5.36	3.091 to 7.629	Yes	****	<0.0001
Fig 2b									Fig 2e									Vector vs. GP-C1	5.64	3.371 to 7.909	Yes	****	<0.0001
	HTNV S copy number Liver									LYM								Vector vs. GP-C2	6.08	3.811 to 8.349	Yes	****	<0.0001
	Ina Vac	Vector	WT	WAASR	GP-C1	GP-C2	GP-C3			Ina Vac	Vector	WT	WAASR	GP-C1	GP-C2	GP-C3		Vector vs. GP-C3	7.04	4.771 to 9.309	Yes	****	<0.0001
Day 73	3490.74	5597.32	3901.03	2177.72	763.109	583.438	970.284		Day 73	3.5	7.3	3.7	3.6	2.4	2.8	2		WT vs. WAASR	0.8	-1.469 to 3.069	No	ns	0.9171
	1788.73	5881.45	2662.15	1972.78	1249.32	635.058	848.265			3	7.4	2.9	2.4	2.3	1.5	1.5		WT vs. GP-C1	1.08	-1.189 to 3.349	No	ns	0.7368
	3468.39	7966.05	2897.2	2168.22		695.275	610.165			3.8	9	6.9	2.8	5.2	4.2	3.2		WT vs. GP-C2	1.52	-0.7490 to 3.789	No	ns	0.3663
	3771.42	5936.74	1349.64	4555.63	1698.66	744.482	839.535			4.5	9.7	5.1	4.3	5.7	2.7	2.7		WT vs. GP-C3	2.48	0.2110 to 4.749	Yes	*	0.0253
	6678.29	5775.74	2545.13	3281.48	1247.32	592.746	1000.72			5.5	10.6	4.8	4.5	4.6	4.9	3.6		WAASR vs. GP-C1	0.28	-1.989 to 2.549	No	ns	0.9997
	3872.1	6292.98	3664.15	1412.92	1037.35	1076.77	902.381											WAASR vs. GP-C2	0.72	-1.549 to 2.989	No	ns	0.9482
																		WAASR vs. GP-C3	1.68	-0.5890 to 3.949	No	ns	0.2574
Fig 2a									Fig 2f									GP-C1 vs. GP-C2	0.44	-1.829 to 2.709	No	ns	0.9958
	Tukey's multiple comparisons test	Mean Diff.	95.00% CI of diff.	Significant?	Summary	Adjusted P Value				AST								GP-C1 vs. GP-C3	1.4	-0.8690 to 3.669	No	ns	0.4621
	Ina Vac vs. Vector	-2312	-3978 to -645.6	Yes	**	0.0021				Ina Vac	Vector	WT	WAASR	GP-C1	GP-C2	GP-C3		GP-C2 vs. GP-C3	0.96	-1.309 to 3.229	No	ns	0.8264
	Ina Vac vs. WT	-133.2	-1799 to 1533	No	ns	>0.9999			Day 73	221.265	525.048	243.348	156.387	163.54	168.645	73.633	Fig 2e
	Ina Vac vs. WAASR	-1101	-2768 to 564.9	No	ns	0.394				323.668	563.458	105.671	193.569	156.364	193.359	96.364		Tukey's multiple comparisons test	Mean Diff.	95.00% CI of diff.	Significant?	Summary	Adjusted P Value
	Ina Vac vs. GP-C1	2600	933.6 to 4266	Yes	***	0.0004				246.111	501.598	153.071	203.361	176.112	186.367	100.367		Ina Vac vs. Vector	-4.74	-7.281 to -2.199	Yes	****	<0.0001
	Ina Vac vs. GP-C2	2423	757.1 to 4090	Yes	**	0.0011				205.62	496.513	200.21	230.245	100.246	132.378	164.974		Ina Vac vs. WT	-0.62	-3.161 to 1.921	No	ns	0.9857
	Ina Vac vs. GP-C3	2957	1291 to 4623	Yes	****	<0.0001				289.631	426.94	130.666	289.312	135.548	196.345	157.899		Ina Vac vs. WAASR	0.54	-2.001 to 3.081	No	ns	0.9931
	Vector vs. WT	2179	512.4 to 3845	Yes	**	0.0041												Ina Vac vs. GP-C1	0.02	-2.521 to 2.561	No	ns	>0.9999
	Vector vs. WAASR	1211	-455.7 to 2877	No	ns	0.2861												Ina Vac vs. GP-C2	0.84	-1.701 to 3.381	No	ns	0.9376
	Vector vs. GP-C1	4912	3245 to 6578	Yes	****	<0.0001			Fig 2g									Ina Vac vs. GP-C3	1.46	-1.081 to 4.001	No	ns	0.5449
	Vector vs. GP-C2	4735	3069 to 6401	Yes	****	<0.0001				CREA								Vector vs. WT	4.12	1.579 to 6.661	Yes	***	0.0003
	Vector vs. GP-C3	5269	3603 to 6935	Yes	****	<0.0001				Ina Vac	Vector	WT	WAASR	GP-C1	GP-C2	GP-C3		Vector vs. WAASR	5.28	2.739 to 7.821	Yes	****	<0.0001
	WT vs. WAASR	-968.1	-2634 to 698.1	No	ns	0.5466			Day 73	28.152	44.062	26.105	27.021	25.306	26.398	18.521		Vector vs. GP-C1	4.76	2.219 to 7.301	Yes	****	<0.0001
	WT vs. GP-C1	2733	1067 to 4399	Yes	***	0.0002				28.592	38.571	23.581	24.367	29.345	27.305	20.789		Vector vs. GP-C2	5.58	3.039 to 8.121	Yes	****	<0.0001
	WT vs. GP-C2	2557	890.3 to 4223	Yes	***	0.0005				25.306	35.82	28.889	24.551	22.105	24.36	22.158		Vector vs. GP-C3	6.2	3.659 to 8.741	Yes	****	<0.0001
	WT vs. GP-C3	3090	1424 to 4757	Yes	****	<0.0001				27.058	32.856	28.176	28.095	22.393	25.301	24.968		WT vs. WAASR	1.16	-1.381 to 3.701	No	ns	0.7716
	WAASR vs. GP-C1	3701	2035 to 5367	Yes	****	<0.0001				29.329	32.457	31.274	27.047	21.584	20.605	21.079		WT vs. GP-C1	0.64	-1.901 to 3.181	No	ns	0.9832
	WAASR vs. GP-C2	3525	1858 to 5191	Yes	****	<0.0001												WT vs. GP-C2	1.46	-1.081 to 4.001	No	ns	0.5449
	WAASR vs. GP-C3	4058	2392 to 5725	Yes	****	<0.0001												WT vs. GP-C3	2.08	-0.4613 to 4.621	No	ns	0.1654
	GP-C1 vs. GP-C2	-176.5	-1843 to 1490	No	ns	0.9999												WAASR vs. GP-C1	-0.52	-3.061 to 2.021	No	ns	0.9943
	GP-C1 vs. GP-C3	357.3	-1309 to 2023	No	ns	0.9934												WAASR vs. GP-C2	0.3	-2.241 to 2.841	No	ns	0.9997
	GP-C2 vs. GP-C3	533.8	-1132 to 2200	No	ns	0.9503												WAASR vs. GP-C3	0.92	-1.621 to 3.461	No	ns	0.9071
																		GP-C1 vs. GP-C2	0.82	-1.721 to 3.361	No	ns	0.9441
Fig 2b																		GP-C1 vs. GP-C3	1.44	-1.101 to 3.981	No	ns	0.5605
	Tukey's multiple comparisons test	Mean Diff.	95.00% CI of diff.	Significant?	Summary	Adjusted P Value												GP-C2 vs. GP-C3	0.62	-1.921 to 3.161	No	ns	0.9857
	Ina Vac vs. Vector	-2397	-4029 to -764.9	Yes	**	0.001			Fig 2g								Fig 2f
	Ina Vac vs. WT	1008	-623.5 to 2640	No	ns	0.4725				Tukey's multiple comparisons test	Mean Diff.	95.00% CI of diff.	Significant?	Summary	Adjusted P Value			Tukey's multiple comparisons test	Mean Diff.	95.00% CI of diff.	Significant?	Summary	Adjusted P Value
	Ina Vac vs. WAASR	1250	-381.7 to 2882	No	ns	0.2301				Ina Vac vs. Vector	-9.066	-14.90 to -3.228	Yes	***	0.0006			Ina Vac vs. Vector	-245.5	-333.8 to -157.1	Yes	****	<0.0001
	Ina Vac vs. GP-C1	2646	934.3 to 4357	Yes	***	0.0005				Ina Vac vs. WT	0.0824	-5.755 to 5.920	No	ns	>0.9999			Ina Vac vs. WT	90.67	2.275 to 179.1	Yes	*	0.0416
	Ina Vac vs. GP-C2	3124	1492 to 4756	Yes	****	<0.0001				Ina Vac vs. WAASR	1.471	-4.366 to 7.309	No	ns	0.9831			Ina Vac vs. WAASR	42.68	-45.71 to 131.1	No	ns	0.724
	Ina Vac vs. GP-C3	2983	1351 to 4615	Yes	****	<0.0001				Ina Vac vs. GP-C1	3.541	-2.297 to 9.378	No	ns	0.4821			Ina Vac vs. GP-C1	110.9	22.51 to 199.3	Yes	**	0.0072
	Vector vs. WT	3405	1773 to 5037	Yes	****	<0.0001				Ina Vac vs. GP-C2	2.894	-2.944 to 8.731	No	ns	0.7			Ina Vac vs. GP-C2	81.84	-6.550 to 170.2	No	ns	0.0835
	Vector vs. WAASR	3647	2015 to 5279	Yes	****	<0.0001				Ina Vac vs. GP-C3	6.184	0.3471 to 12.02	Yes	*	0.0325			Ina Vac vs. GP-C3	138.6	50.22 to 227.0	Yes	***	0.0005
	Vector vs. GP-C1	5043	3331 to 6754	Yes	****	<0.0001				Vector vs. WT	9.148	3.311 to 14.99	Yes	***	0.0005			Vector vs. WT	336.1	247.7 to 424.5	Yes	****	<0.0001
	Vector vs. GP-C2	5520	3889 to 7152	Yes	****	<0.0001				Vector vs. WAASR	10.54	4.700 to 16.37	Yes	****	<0.0001			Vector vs. WAASR	288.1	199.7 to 376.5	Yes	****	<0.0001
	Vector vs. GP-C3	5380	3748 to 7012	Yes	****	<0.0001				Vector vs. GP-C1	12.61	6.769 to 18.44	Yes	****	<0.0001			Vector vs. GP-C1	356.3	268.0 to 444.7	Yes	****	<0.0001
	WT vs. WAASR	241.8	-1390 to 1874	No	ns	0.9991				Vector vs. GP-C2	11.96	6.122 to 17.80	Yes	****	<0.0001			Vector vs. GP-C2	327.3	238.9 to 415.7	Yes	****	<0.0001
	WT vs. GP-C1	1637	-74.13 to 3349	No	ns	0.0683				Vector vs. GP-C3	15.25	9.413 to 21.09	Yes	****	<0.0001			Vector vs. GP-C3	384.1	295.7 to 472.5	Yes	****	<0.0001
	WT vs. GP-C2	2115	483.4 to 3747	Yes	**	0.0046				WT vs. WAASR	1.389	-4.449 to 7.226	No	ns	0.9874			WT vs. WAASR	-47.98	-136.4 to 40.41	No	ns	0.6079
	WT vs. GP-C3	1975	342.8 to 3607	Yes	**	0.0096				WT vs. GP-C1	3.458	-2.379 to 9.296	No	ns	0.5095			WT vs. GP-C1	20.23	-68.16 to 108.6	No	ns	0.9897
	WAASR vs. GP-C1	1396	-315.9 to 3107	No	ns	0.1728				WT vs. GP-C2	2.811	-3.026 to 8.649	No	ns	0.7265			WT vs. GP-C2	-8.826	-97.22 to 79.56	No	ns	>0.9999
	WAASR vs. GP-C2	1873	241.6 to 3505	Yes	*	0.0159				WT vs. GP-C3	6.102	0.2647 to 11.94	Yes	*	0.036			WT vs. GP-C3	47.95	-40.44 to 136.3	No	ns	0.6087
	WAASR vs. GP-C3	1733	101.0 to 3365	Yes	*	0.0314				WAASR vs. GP-C1	2.07	-3.768 to 7.907	No	ns	0.915			WAASR vs. GP-C1	68.21	-20.18 to 156.6	No	ns	0.2168
	GP-C1 vs. GP-C2	477.9	-1234 to 2189	No	ns	0.9741				WAASR vs. GP-C2	1.422	-4.415 to 7.260	No	ns	0.9858			WAASR vs. GP-C2	39.16	-49.23 to 127.5	No	ns	0.7945
	GP-C1 vs. GP-C3	337.3	-1374 to 2049	No	ns	0.9958				WAASR vs. GP-C3	4.713	-1.124 to 10.55	No	ns	0.1766			WAASR vs. GP-C3	95.93	7.537 to 184.3	Yes	*	0.0268
	GP-C2 vs. GP-C3	-140.6	-1772 to 1491	No	ns	>0.9999				GP-C1 vs. GP-C2	-0.6472	-6.485 to 5.190	No	ns	0.9998			GP-C1 vs. GP-C2	-29.06	-117.4 to 59.33	No	ns	0.9392
										GP-C1 vs. GP-C3	2.644	-3.194 to 8.481	No	ns	0.7778			GP-C1 vs. GP-C3	27.71	-60.68 to 116.1	No	ns	0.951
										GP-C2 vs. GP-C3	3.291	-2.547 to 9.128	No	ns	0.5662			GP-C2 vs. GP-C3	56.77	-31.62 to 145.2	No	ns	0.4151
Fig 1C									Fig 1D
		HTNV GP specific Ab titer								HTNV NAb titer
		Ina Vac	LNP	2 μg GP-WT	10 μg GP-WT	2 μg GP-C3	10 μg GP-C3			Ina Vac	LNP	2 μg GP-WT	10 μg GP-WT	2 μg GP-C3	10 μg GP-C3
	Day 14	100	50	100	200	200	200		Day 14	65.7	10.6	87.6	112.4	92.4	116.2
		50	50	50	100	100	200			125.3	18	89.4	64.2	58.6	143.8
		100	50	100	200	100	400			86.7	16.5	82.4	57.3	52.7	82.5
		50	50	100	100	200	200			78.6	19.7	83	70.3	92.6	90.4
		50	50	50	100	100	200			79.4	11.8	50.6	62.2	101.5	70.8
	Day 28	100	50	100	200	400	800		Day 28	58.8	34.8	57.1	62.5	89.7	222.1
		200	100	100	200	100	400			47.5	13.7	63.4	123.4	87.3	337.1
		200	100	100	100	200	400			42.5	16.2	71.2	58.6	146.3	173.4
		100	50	100	100	200	800			58.8	15.9	121.2	70.8	116.9	237
		200	100	200	200	400	400			119	36.9	46.3	108.1	61.6	266.2

## Sheet: Supplemental Fig 3
Supplemental Fig 3a									Supplemental Fig 3h								Supplemental Fig 3h
	HTNV S copy number Spleen									NEU								Tukey's multiple comparisons test	Mean Diff.	95.00% CI of diff.	Significant?	Summary	Adjusted P Value
	Ina Vac	Vector	WT	WAASR	GP-C1	GP-C2	GP-C3			Ina Vac	Vector	WT	WAASR	GP-C1	GP-C2	GP-C3		Ina Vac vs. Vector	-0.34	-1.295 to 0.6147	No	ns	0.9134
Day 73	3223.48	4859.95	1394.75	923.739	400.603	1056.59	275.501		Day 73	1.7	0.8	1.1	0.9	0.7	1	0.4		Ina Vac vs. WT	0.26	-0.6947 to 1.215	No	ns	0.9751
	2624.62	7783.02	1509.61	1040.99	792.43	847.464	705.524			0.8	1.7	0.9	0.9	1.5	1	0.7		Ina Vac vs. WAASR	0.08	-0.8747 to 1.035	No	ns	>0.9999
	2548.75	4626.16	1546.7	982.53	1270.38	1058.06	221.078			1.6	1.9	0.5	1.1	0.5	1	1.8		Ina Vac vs. GP-C1	0.2	-0.7547 to 1.155	No	ns	0.9936
	3410.63	5518.83	2018.5	433.123	1106.15	868.001	657.559			1	2.1	1.2	1.4	1.7	1.9	0.5		Ina Vac vs. GP-C2	-0.1	-1.055 to 0.8547	No	ns	0.9999
	3019.71	6252.84	2007.16	749.237	1037.86	769.873	931.43			1.4	1.7	1.5	1.8	1.1	2.1	0.5		Ina Vac vs. GP-C3	0.52	-0.4347 to 1.475	No	ns	0.6042
	2767.84	5664.52	2111.86	554.7	1057.16	912.44	867.073											Vector vs. WT	0.6	-0.3547 to 1.555	No	ns	0.4405
																		Vector vs. WAASR	0.42	-0.5347 to 1.375	No	ns	0.7995
Supplemental Fig 3b									Supplemental Fig 3i									Vector vs. GP-C1	0.54	-0.4147 to 1.495	No	ns	0.5624
	HTNV S copy number Kidney									ALT								Vector vs. GP-C2	0.24	-0.7147 to 1.195	No	ns	0.9833
	Ina Vac	Vector	WT	WAASR	GP-C1	GP-C2	GP-C3			Ina Vac	Vector	WT	WAASR	GP-C1	GP-C2	GP-C3		Vector vs. GP-C3	0.86	-0.09466 to 1.815	No	ns	0.0986
Day 73	841.28	8572.14	4327.17	2127.33	533.579	673.989	668.928		Day 73	81.364	584.562	106.22	127.159	100.721	151.245	63.33		WT vs. WAASR	-0.18	-1.135 to 0.7747	No	ns	0.9964
	1487.68	8475.79	2384.09	1749.76	859.401	987.633	584.525			95.589	695.26	165.919	271.782	110.701	128.246	57.688		WT vs. GP-C1	-0.06	-1.015 to 0.8947	No	ns	>0.9999
	894.426	15636.3	3980.08	1670.86	544.364	598.174	653.712			105.356	524.21	175.356	210.549	92.172	75.778	49.275		WT vs. GP-C2	-0.36	-1.315 to 0.5947	No	ns	0.8897
	1077.98	8105.17	4267.49	1478.81	898.354	1073.05	861.502			123.024	601.604	115.654	189.62	132.487	162.758	70.324		WT vs. GP-C3	0.26	-0.6947 to 1.215	No	ns	0.9751
	3987.63	14731	1907.34	4368.14	949.447	1220.17	791.355			116.347	547.687	162.31	289.312	146.357	102.831	81.367		WAASR vs. GP-C1	0.12	-0.8347 to 1.075	No	ns	0.9996
	2144.3	7096.25	1004.97	3257.13	500.596	757.363	679.944											WAASR vs. GP-C2	-0.18	-1.135 to 0.7747	No	ns	0.9964
																		WAASR vs. GP-C3	0.44	-0.5147 to 1.395	No	ns	0.7638
Supplemental Fig 3c									Supplemental Fig 3j									GP-C1 vs. GP-C2	-0.3	-1.255 to 0.6547	No	ns	0.9505
	HTNV NP relative fluorescent intensity Lung									ALB								GP-C1 vs. GP-C3	0.32	-0.6347 to 1.275	No	ns	0.9336
	Ina Vac	Vector	WT	GP-C3						Ina Vac	Vector	WT	WAASR	GP-C1	GP-C2	GP-C3		GP-C2 vs. GP-C3	0.62	-0.3347 to 1.575	No	ns	0.4021
	0.932608	1.01035	0.72239	0.358375					Day 73	25.632	40.089	25.302	23.855	22.633	26.307	20.307
	0.973757	1.00631	0.698459	0.462236						26.204	35.969	29.625	22.613	28.502	21.899	23.584	Supplemental Fig 3i
	1.00377	0.983344	0.587872	0.44806						20.689	33.627	29.358	23.701	25.964	25.482	21.627		Tukey's multiple comparisons test	Mean Diff.	95.00% CI of diff.	Significant?	Summary	Adjusted P Value
										27.305	35.375	21.068	23.532	25.307	24.694	22.363		Ina Vac vs. Vector	-486.3	-568.7 to -403.9	Yes	****	<0.0001
Supplemental Fig 3d										27.211	35.06	24.751	23.824	26.812	25.367	23.601		Ina Vac vs. WT	-40.76	-123.2 to 41.64	No	ns	0.702
	HTNV NP relative fluorescent intensity Spleen																	Ina Vac vs. WAASR	-113.3	-195.7 to -30.95	Yes	**	0.0027
	Ina Vac	Vector	WT	GP-C3														Ina Vac vs. GP-C1	-12.15	-94.55 to 70.24	No	ns	0.9991
	0.819097	0.995733	0.701682	0.429501					Supplemental Fig 3k									Ina Vac vs. GP-C2	-19.84	-102.2 to 62.56	No	ns	0.9866
	0.791503	0.992234	0.691551	0.399541						BUN								Ina Vac vs. GP-C3	39.94	-42.46 to 122.3	No	ns	0.7207
	0.807104	1.01203	0.71474	0.416738						Ina Vac	Vector	WT	WAASR	GP-C1	GP-C2	GP-C3		Vector vs. WT	445.6	363.2 to 528.0	Yes	****	<0.0001
									Day 73	18.61	23.56	18.94	19.75	21.56	19.24	12.97		Vector vs. WAASR	373	290.6 to 455.4	Yes	****	<0.0001
Supplemental Fig 3e										13.24	25.34	18.4	18.68	21.77	22.6	11.07		Vector vs. GP-C1	474.2	391.8 to 556.6	Yes	****	<0.0001
	HTNV NP relative fluorescent intensity Kidney									15.684	20.589	17.258	17.685	17.547	17.456	13.458		Vector vs. GP-C2	466.5	384.1 to 548.9	Yes	****	<0.0001
	Ina Vac	Vector	WT	GP-C3						17.751	18.325	20.458	18.964	22.912	25.634	13.934		Vector vs. GP-C3	526.3	443.9 to 608.7	Yes	****	<0.0001
	0.85659	0.99862	0.584374	0.465071						12.89	28.697	16.327	16.556	19.01	18.36	10.203		WT vs. WAASR	-72.59	-155.0 to 9.803	No	ns	0.1121
	0.857896	1.03524	0.603314	0.423991														WT vs. GP-C1	28.6	-53.79 to 111.0	No	ns	0.9225
	0.864386	0.966139	0.566068	0.461229					Supplemental Fig 3c									WT vs. GP-C2	20.92	-61.48 to 103.3	No	ns	0.9825
										Tukey's multiple comparisons test	Mean Diff.	95.00% CI of diff.	Significant?	Summary	Adjusted P Value			WT vs. GP-C3	80.7	-1.701 to 163.1	No	ns	0.0578
Supplemental Fig 3a										Ina Vac vs. Vector	-0.02995	-0.1594 to 0.09953	No	ns	0.878			WAASR vs. GP-C1	101.2	18.80 to 183.6	Yes	**	0.0089
	Tukey's multiple comparisons test	Mean Diff.	95.00% CI of diff.	Significant?	Summary	Adjusted P Value				Ina Vac vs. GP-WT	0.3005	0.1710 to 0.4300	Yes	***	0.0003			WAASR vs. GP-C2	93.51	11.12 to 175.9	Yes	*	0.0184
	Ina Vac vs. Vector	-2852	-3760 to -1943	Yes	****	<0.0001				Ina Vac vs. GP-C3	0.5472	0.4177 to 0.6766	Yes	****	<0.0001			WAASR vs. GP-C3	153.3	70.89 to 235.7	Yes	****	<0.0001
	Ina Vac vs. WT	1168	259.5 to 2076	Yes	**	0.005				Vector vs. GP-WT	0.3304	0.2009 to 0.4599	Yes	***	0.0002			GP-C1 vs. GP-C2	-7.684	-90.08 to 74.71	No	ns	>0.9999
	Ina Vac vs. WAASR	2152	1244 to 3060	Yes	****	<0.0001				Vector vs. GP-C3	0.5771	0.4476 to 0.7066	Yes	****	<0.0001			GP-C1 vs. GP-C3	52.09	-30.30 to 134.5	No	ns	0.4336
	Ina Vac vs. GP-C1	1988	1080 to 2897	Yes	****	<0.0001				GP-WT vs. GP-C3	0.2467	0.1172 to 0.3762	Yes	**	0.0013			GP-C2 vs. GP-C3	59.77	-22.62 to 142.2	No	ns	0.2784
	Ina Vac vs. GP-C2	2014	1105 to 2922	Yes	****	<0.0001
	Ina Vac vs. GP-C3	2323	1415 to 3231	Yes	****	<0.0001			Supplemental Fig 3d								Supplemental Fig 3j
	Vector vs. WT	4019	3111 to 4928	Yes	****	<0.0001				Tukey's multiple comparisons test	Mean Diff.	95.00% CI of diff.	Significant?	Summary	Adjusted P Value			Tukey's multiple comparisons test	Mean Diff.	95.00% CI of diff.	Significant?	Summary	Adjusted P Value
	Vector vs. WAASR	5003	4095 to 5912	Yes	****	<0.0001				Ina Vac vs. Vector	-0.1941	-0.2278 to -0.1604	Yes	****	<0.0001			Ina Vac vs. Vector	-10.62	-15.15 to -6.080	Yes	****	<0.0001
	Vector vs. GP-C1	4840	3932 to 5748	Yes	****	<0.0001				Ina Vac vs. GP-WT	0.1032	0.06955 to 0.1369	Yes	****	<0.0001			Ina Vac vs. WT	-0.6126	-5.149 to 3.923	No	ns	0.9994
	Vector vs. GP-C2	4865	3957 to 5774	Yes	****	<0.0001				Ina Vac vs. GP-C3	0.3906	0.3569 to 0.4243	Yes	****	<0.0001			Ina Vac vs. WAASR	1.903	-2.633 to 6.439	No	ns	0.8317
	Vector vs. GP-C3	5175	4266 to 6083	Yes	****	<0.0001				Vector vs. GP-WT	0.2973	0.2636 to 0.3310	Yes	****	<0.0001			Ina Vac vs. GP-C1	-0.4354	-4.971 to 4.101	No	ns	>0.9999
	WT vs. WAASR	984	75.76 to 1892	Yes	*	0.0265				Vector vs. GP-C3	0.5847	0.5510 to 0.6184	Yes	****	<0.0001			Ina Vac vs. GP-C2	0.6584	-3.878 to 5.194	No	ns	0.9992
	WT vs. GP-C1	820.7	-87.62 to 1729	No	ns	0.0987				GP-WT vs. GP-C3	0.2874	0.2537 to 0.3211	Yes	****	<0.0001			Ina Vac vs. GP-C3	3.112	-1.424 to 7.648	No	ns	0.3393
	WT vs. GP-C2	846	-62.26 to 1754	No	ns	0.0816												Vector vs. WT	10	5.467 to 14.54	Yes	****	<0.0001
	WT vs. GP-C3	1155	246.8 to 2063	Yes	**	0.0056			Supplemental Fig 3e									Vector vs. WAASR	12.52	7.983 to 17.05	Yes	****	<0.0001
	WAASR vs. GP-C1	-163.4	-1072 to 744.9	No	ns	0.9975				Tukey's multiple comparisons test	Mean Diff.	95.00% CI of diff.	Significant?	Summary	Adjusted P Value			Vector vs. GP-C1	10.18	5.644 to 14.72	Yes	****	<0.0001
	WAASR vs. GP-C2	-138	-1046 to 770.3	No	ns	0.999				Ina Vac vs. Vector	-0.1404	-0.1999 to -0.08083	Yes	***	0.0003			Vector vs. GP-C2	11.27	6.738 to 15.81	Yes	****	<0.0001
	WAASR vs. GP-C3	171	-737.3 to 1079	No	ns	0.9968				Ina Vac vs. GP-WT	0.275	0.2155 to 0.3346	Yes	****	<0.0001			Vector vs. GP-C3	13.73	9.192 to 18.26	Yes	****	<0.0001
	GP-C1 vs. GP-C2	25.36	-882.9 to 933.6	No	ns	>0.9999				Ina Vac vs. GP-C3	0.4095	0.3500 to 0.4691	Yes	****	<0.0001			WT vs. WAASR	2.516	-2.020 to 7.052	No	ns	0.5844
	GP-C1 vs. GP-C3	334.4	-573.9 to 1243	No	ns	0.9073				Vector vs. GP-WT	0.4154	0.3559 to 0.4750	Yes	****	<0.0001			WT vs. GP-C1	0.1772	-4.359 to 4.713	No	ns	>0.9999
	GP-C2 vs. GP-C3	309	-599.2 to 1217	No	ns	0.9345				Vector vs. GP-C3	0.5499	0.4904 to 0.6094	Yes	****	<0.0001			WT vs. GP-C2	1.271	-3.265 to 5.807	No	ns	0.9713
										GP-WT vs. GP-C3	0.1345	0.07494 to 0.1940	Yes	***	0.0004			WT vs. GP-C3	3.724	-0.8115 to 8.260	No	ns	0.1628
Supplemental Fig 3b																		WAASR vs. GP-C1	-2.339	-6.875 to 2.197	No	ns	0.6617
	Tukey's multiple comparisons test	Mean Diff.	95.00% CI of diff.	Significant?	Summary	Adjusted P Value												WAASR vs. GP-C2	-1.245	-5.781 to 3.291	No	ns	0.9741
	Ina Vac vs. Vector	-8697	-11648 to -5747	Yes	****	<0.0001												WAASR vs. GP-C3	1.209	-3.327 to 5.745	No	ns	0.9776
	Ina Vac vs. WT	-1240	-4190 to 1711	No	ns	0.8412												GP-C1 vs. GP-C2	1.094	-3.442 to 5.630	No	ns	0.9865
	Ina Vac vs. WAASR	-703.1	-3654 to 2248	No	ns	0.9885												GP-C1 vs. GP-C3	3.547	-0.9887 to 8.083	No	ns	0.2046
	Ina Vac vs. GP-C1	1025	-1926 to 3975	No	ns	0.9282												GP-C2 vs. GP-C3	2.453	-2.083 to 6.989	No	ns	0.6117
	Ina Vac vs. GP-C2	853.8	-2097 to 3805	No	ns	0.9694
	Ina Vac vs. GP-C3	1032	-1918 to 3983	No	ns	0.9258											Supplemental Fig 3k
	Vector vs. WT	7458	4507 to 10408	Yes	****	<0.0001												Tukey's multiple comparisons test	Mean Diff.	95.00% CI of diff.	Significant?	Summary	Adjusted P Value
	Vector vs. WAASR	7994	5043 to 10945	Yes	****	<0.0001												Ina Vac vs. Vector	-7.667	-12.81 to -2.522	Yes	**	0.001
	Vector vs. GP-C1	9722	6771 to 12673	Yes	****	<0.0001												Ina Vac vs. WT	-2.642	-7.786 to 2.503	No	ns	0.6658
	Vector vs. GP-C2	9551	6600 to 12502	Yes	****	<0.0001												Ina Vac vs. WAASR	-2.692	-7.837 to 2.453	No	ns	0.6466
	Vector vs. GP-C3	9729	6779 to 12680	Yes	****	<0.0001												Ina Vac vs. GP-C1	-4.925	-10.07 to 0.2200	No	ns	0.0675
	WT vs. WAASR	536.5	-2414 to 3487	No	ns	0.9973												Ina Vac vs. GP-C2	-5.023	-10.17 to 0.1218	No	ns	0.0591
	WT vs. GP-C1	2264	-686.5 to 5215	No	ns	0.2294												Ina Vac vs. GP-C3	3.308	-1.837 to 8.453	No	ns	0.4138
	WT vs. GP-C2	2093	-857.2 to 5044	No	ns	0.3122												Vector vs. WT	5.026	-0.1192 to 10.17	No	ns	0.0589
	WT vs. GP-C3	2272	-678.8 to 5223	No	ns	0.2261												Vector vs. WAASR	4.975	-0.1696 to 10.12	No	ns	0.063
	WAASR vs. GP-C1	1728	-1223 to 4678	No	ns	0.5376												Vector vs. GP-C1	2.742	-2.402 to 7.887	No	ns	0.6273
	WAASR vs. GP-C2	1557	-1394 to 4508	No	ns	0.6525												Vector vs. GP-C2	2.644	-2.501 to 7.789	No	ns	0.6648
	WAASR vs. GP-C3	1735	-1215 to 4686	No	ns	0.5324												Vector vs. GP-C3	10.98	5.830 to 16.12	Yes	****	<0.0001
	GP-C1 vs. GP-C2	-170.8	-3121 to 2780	No	ns	>0.9999												WT vs. WAASR	-0.0504	-5.195 to 5.094	No	ns	>0.9999
	GP-C1 vs. GP-C3	7.629	-2943 to 2958	No	ns	>0.9999												WT vs. GP-C1	-2.283	-7.428 to 2.862	No	ns	0.7932
	GP-C2 vs. GP-C3	178.4	-2772 to 3129	No	ns	>0.9999												WT vs. GP-C2	-2.381	-7.526 to 2.763	No	ns	0.7604
																		WT vs. GP-C3	5.95	0.8048 to 11.09	Yes	*	0.0156
																		WAASR vs. GP-C1	-2.233	-7.378 to 2.912	No	ns	0.8092
																		WAASR vs. GP-C2	-2.331	-7.476 to 2.814	No	ns	0.7774
																		WAASR vs. GP-C3	6	0.8552 to 11.14	Yes	*	0.0144
																		GP-C1 vs. GP-C2	-0.0982	-5.243 to 5.047	No	ns	>0.9999
																		GP-C1 vs. GP-C3	8.233	3.088 to 13.38	Yes	***	0.0004
																		GP-C2 vs. GP-C3	8.331	3.186 to 13.48	Yes	***	0.0003
Fig 1C									Fig 1D
		HTNV GP specific Ab titer								HTNV NAb titer
		Ina Vac	LNP	2 μg GP-WT	10 μg GP-WT	2 μg GP-C3	10 μg GP-C3			Ina Vac	LNP	2 μg GP-WT	10 μg GP-WT	2 μg GP-C3	10 μg GP-C3
	Day 14	100	50	100	200	200	200		Day 14	65.7	10.6	87.6	112.4	92.4	116.2
		50	50	50	100	100	200			125.3	18	89.4	64.2	58.6	143.8
		100	50	100	200	100	400			86.7	16.5	82.4	57.3	52.7	82.5
		50	50	100	100	200	200			78.6	19.7	83	70.3	92.6	90.4
		50	50	50	100	100	200			79.4	11.8	50.6	62.2	101.5	70.8
	Day 28	100	50	100	200	400	800		Day 28	58.8	34.8	57.1	62.5	89.7	222.1
		200	100	100	200	100	400			47.5	13.7	63.4	123.4	87.3	337.1
		200	100	100	100	200	400			42.5	16.2	71.2	58.6	146.3	173.4
		100	50	100	100	200	800			58.8	15.9	121.2	70.8	116.9	237
		200	100	200	200	400	400			119	36.9	46.3	108.1	61.6	266.2

## Sheet: Fig 3
Fig 3b									Fig 3c								Fig 3b							Fig 3c
	HTNV GP specific Ab titer									HTNV NAb titer								Tukey's multiple comparisons test	Mean Diff.	95.00% CI of diff.	Significant?	Summary	Adjusted P Value		Tukey's multiple comparisons test	Mean Diff.	95.00% CI of diff.	Significant?	Summary	Adjusted P Value
	Ina Vac	Vector	WT	WAASR	GP-C1	GP-C2	GP-C3			Ina Vac	Vector	WT	WAASR	GP-C1	GP-C2	GP-C3		Ina Vac vs. Vector	50	-15.67 to 115.7	No	ns	0.2297		Ina Vac vs. Vector	34.73	-20.47 to 89.92	No	ns	0.4392
Day 180	150	50	100	100	150	100	200		Day 180	67.1089	26.556	33.3355	39.6986	96.9744	103.952	206.065		Ina Vac vs. WT	10	-55.67 to 75.67	No	ns	0.9989		Ina Vac vs. WT	10.73	-44.47 to 65.93	No	ns	0.9957
	100	50	100	150	100	150	200			46.578	16.5871	58.1608	45.0096	47.5152	45.242	152.495		Ina Vac vs. WAASR	0	-65.67 to 65.67	No	ns	>0.9999		Ina Vac vs. WAASR	11.08	-44.12 to 66.27	No	ns	0.9949
	100	50	100	100	100	150	200			40.6519	12.409	41.9654	47.1199	45.2842	44.5842	147.951		Ina Vac vs. GP-C1	-30	-95.67 to 35.67	No	ns	0.7709		Ina Vac vs. GP-C1	-16.67	-71.86 to 38.53	No	ns	0.9589
	100	50	100	100	150	100	100			65.8272	30.4157	53.2069	34.5927	95.0801	166.577	113.081		Ina Vac vs. GP-C2	-40	-105.7 to 25.67	No	ns	0.4772		Ina Vac vs. GP-C2	-29.73	-84.92 to 25.47	No	ns	0.6163
	50	50	50	50	150	200	200			52.6587	13.2205	32.5091	51.0145	71.3073	61.1109	104.933		Ina Vac vs. GP-C3	-80	-145.7 to -14.33	Yes	**	0.0096		Ina Vac vs. GP-C3	-90.34	-145.5 to -35.14	Yes	***	0.0003
																		Vector vs. WT	-40	-105.7 to 25.67	No	ns	0.4772		Vector vs. WT	-24	-79.19 to 31.20	No	ns	0.8079
																		Vector vs. WAASR	-50	-115.7 to 15.67	No	ns	0.2297		Vector vs. WAASR	-23.65	-78.85 to 31.55	No	ns	0.818
Fig 3d									Fig 3e									Vector vs. GP-C1	-80	-145.7 to -14.33	Yes	**	0.0096		Vector vs. GP-C1	-51.39	-106.6 to 3.802	No	ns	0.0806
	IFNγ ELISpot									IFNγ CD4 FACS								Vector vs. GP-C2	-90	-155.7 to -24.33	Yes	**	0.0028		Vector vs. GP-C2	-64.46	-119.7 to -9.259	Yes	*	0.0143
	Ina Vac	Vector	WT	WAASR	GP-C1	GP-C2	GP-C3			Ina Vac	Vector	WT	WAASR	GP-C1	GP-C2	GP-C3		Vector vs. GP-C3	-130	-195.7 to -64.33	Yes	****	<0.0001		Vector vs. GP-C3	-125.1	-180.3 to -69.87	Yes	****	<0.0001
Day 180	524	169	294	264	245	323	631		Day 180	1.02	0.38	0.72	0.87	0.87	1.26	1.05		WT vs. WAASR	-10	-75.67 to 55.67	No	ns	0.9989		WT vs. WAASR	0.3485	-54.85 to 55.54	No	ns	>0.9999
	513	192	206	287	292	360	618			0.67	0.24	0.52	0.89	1.05	1.02	0.99		WT vs. GP-C1	-40	-105.7 to 25.67	No	ns	0.4772		WT vs. GP-C1	-27.4	-82.59 to 27.80	No	ns	0.6988
	543	213	321	294	259	344	628			0.68	0.21	0.59	0.72	1.01	0.93	0.87		WT vs. GP-C2	-50	-115.7 to 15.67	No	ns	0.2297		WT vs. GP-C2	-40.46	-95.65 to 14.74	No	ns	0.2677
	431	175	219	275	266	279	540			1.44	0.22	0.63	0.52	0.68	0.79	1.28		WT vs. GP-C3	-90	-155.7 to -24.33	Yes	**	0.0028		WT vs. GP-C3	-101.1	-156.3 to -45.87	Yes	****	<0.0001
	491	199	284	372	257	258	488			0.77	0.33	0.88	0.55	0.79	1.05	0.87		WAASR vs. GP-C1	-30	-95.67 to 35.67	No	ns	0.7709		WAASR vs. GP-C1	-27.75	-82.94 to 27.45	No	ns	0.6867
																		WAASR vs. GP-C2	-40	-105.7 to 25.67	No	ns	0.4772		WAASR vs. GP-C2	-40.81	-96.00 to 14.39	No	ns	0.2589
																		WAASR vs. GP-C3	-80	-145.7 to -14.33	Yes	**	0.0096		WAASR vs. GP-C3	-101.4	-156.6 to -46.22	Yes	****	<0.0001
Fig 3f									Fig 3g									GP-C1 vs. GP-C2	-10	-75.67 to 55.67	No	ns	0.9989		GP-C1 vs. GP-C2	-13.06	-68.26 to 42.14	No	ns	0.9878
	IFNγ CD8 FACS									IL-4 ELISpot								GP-C1 vs. GP-C3	-50	-115.7 to 15.67	No	ns	0.2297		GP-C1 vs. GP-C3	-73.67	-128.9 to -18.48	Yes	**	0.0037
	Ina Vac	Vector	WT	WAASR	GP-C1	GP-C2	GP-C3			Ina Vac	Vector	WT	WAASR	GP-C1	GP-C2	GP-C3		GP-C2 vs. GP-C3	-40	-105.7 to 25.67	No	ns	0.4772		GP-C2 vs. GP-C3	-60.61	-115.8 to -5.415	Yes	*	0.0243
Day 180	1.16	0.3	0.92	1.05	0.86	0.75	2.14		Day 180	297	199	462	571	614	490	744
	1.46	0.12	0.56	1.26	0.78	0.98	1.67			327	255	415	545	645	621	742	Fig 3d							Fig 3e
	1.73	0.25	0.75	0.92	1.63	1.16	1.78			435	234	320	531	622	579	767		Tukey's multiple comparisons test	Mean Diff.	95.00% CI of diff.	Significant?	Summary	Adjusted P Value		Tukey's multiple comparisons test	Mean Diff.	95.00% CI of diff.	Significant?	Summary	Adjusted P Value
	1.47	0.64	0.95	1.72	1.69	1.05	1.73			327	278	415	628	611	597	757		Ina Vac vs. Vector	310.8	225.2 to 396.4	Yes	****	<0.0001		Ina Vac vs. Vector	0.64	0.2667 to 1.013	Yes	***	0.0002
	1.59	0.67	0.75	0.86	1.42	1.42	2.16			327	276	320	662	634	644	736		Ina Vac vs. WT	235.6	150.0 to 321.2	Yes	****	<0.0001		Ina Vac vs. WT	0.248	-0.1253 to 0.6213	No	ns	0.3759
																		Ina Vac vs. WAASR	202	116.4 to 287.6	Yes	****	<0.0001		Ina Vac vs. WAASR	0.206	-0.1673 to 0.5793	No	ns	0.5899
																		Ina Vac vs. GP-C1	236.6	151.0 to 322.2	Yes	****	<0.0001		Ina Vac vs. GP-C1	0.036	-0.3373 to 0.4093	No	ns	>0.9999
Fig 3h									Fig 3i									Ina Vac vs. GP-C2	187.6	102.0 to 273.2	Yes	****	<0.0001		Ina Vac vs. GP-C2	-0.094	-0.4673 to 0.2793	No	ns	0.9832
	IL-4 CD4 FACS									IL-4 CD8 FACS								Ina Vac vs. GP-C3	-80.6	-166.2 to 5.046	No	ns	0.0754		Ina Vac vs. GP-C3	-0.096	-0.4693 to 0.2773	No	ns	0.9813
	Ina Vac	Vector	WT	WAASR	GP-C1	GP-C2	GP-C3			Ina Vac	Vector	WT	WAASR	GP-C1	GP-C2	GP-C3		Vector vs. WT	-75.2	-160.8 to 10.45	No	ns	0.1143		Vector vs. WT	-0.392	-0.7653 to -0.01870	Yes	*	0.0348
Day 180	2.64	0.62	1.92	2.05	3.08	4.66	5.23		Day 180	1.73	0.22	0.95	0.83	1.07	2.43	2.63		Vector vs. WAASR	-108.8	-194.4 to -23.15	Yes	**	0.0063		Vector vs. WAASR	-0.434	-0.8073 to -0.06070	Yes	*	0.0148
	1.11	0.7	1.1	2.67	1.86	1.41	5.37			0.74	0.37	0.9	0.81	0.77	1.41	2.12		Vector vs. GP-C1	-74.2	-159.8 to 11.45	No	ns	0.1231		Vector vs. GP-C1	-0.604	-0.9773 to -0.2307	Yes	***	0.0003
	1.57	0.65	1.71	1.67	1.46	2.04	4.24			0.59	0.29	0.84	0.6	0.77	1.04	1.83		Vector vs. GP-C2	-123.2	-208.8 to -37.55	Yes	**	0.0016		Vector vs. GP-C2	-0.734	-1.107 to -0.3607	Yes	****	<0.0001
	1.62	0.69	1.86	1.43	0.95	1.37	6.48			0.63	0.26	0.95	0.95	0.64	1.26	1.73		Vector vs. GP-C3	-391.4	-477.0 to -305.8	Yes	****	<0.0001		Vector vs. GP-C3	-0.736	-1.109 to -0.3627	Yes	****	<0.0001
	1.17	0.67	1.79	1.15	0.98	2.03	4.31			0.83	0.3	0.74	0.68	0.68	0.62	1.29		WT vs. WAASR	-33.6	-119.2 to 52.05	No	ns	0.8705		WT vs. WAASR	-0.042	-0.4153 to 0.3313	No	ns	0.9998
																		WT vs. GP-C1	1	-84.65 to 86.65	No	ns	>0.9999		WT vs. GP-C1	-0.212	-0.5853 to 0.1613	No	ns	0.5579
																		WT vs. GP-C2	-48	-133.6 to 37.65	No	ns	0.5728		WT vs. GP-C2	-0.342	-0.7153 to 0.03130	No	ns	0.0891
Fig 3f									Fig 3g									WT vs. GP-C3	-316.2	-401.8 to -230.6	Yes	****	<0.0001		WT vs. GP-C3	-0.344	-0.7173 to 0.02930	No	ns	0.086
	Tukey's multiple comparisons test	Mean Diff.	95.00% CI of diff.	Significant?	Summary	Adjusted P Value				Tukey's multiple comparisons test	Mean Diff.	95.00% CI of diff.	Significant?	Summary	Adjusted P Value			WAASR vs. GP-C1	34.6	-51.05 to 120.2	No	ns	0.8545		WAASR vs. GP-C1	-0.17	-0.5433 to 0.2033	No	ns	0.7734
	Ina Vac vs. Vector	1.086	0.5237 to 1.648	Yes	****	<0.0001				Ina Vac vs. Vector	94.2	1.547 to 186.9	Yes	*	0.0444			WAASR vs. GP-C2	-14.4	-100.0 to 71.25	No	ns	0.9981		WAASR vs. GP-C2	-0.3	-0.6733 to 0.07330	No	ns	0.1805
	Ina Vac vs. WT	0.696	0.1337 to 1.258	Yes	**	0.0082				Ina Vac vs. WT	-43.8	-136.5 to 48.85	No	ns	0.7427			WAASR vs. GP-C3	-282.6	-368.2 to -197.0	Yes	****	<0.0001		WAASR vs. GP-C3	-0.302	-0.6753 to 0.07130	No	ns	0.1749
	Ina Vac vs. WAASR	0.32	-0.2423 to 0.8823	No	ns	0.5557				Ina Vac vs. WAASR	-244.8	-337.5 to -152.1	Yes	****	<0.0001			GP-C1 vs. GP-C2	-49	-134.6 to 36.65	No	ns	0.5496		GP-C1 vs. GP-C2	-0.13	-0.5033 to 0.2433	No	ns	0.9214
	Ina Vac vs. GP-C1	0.206	-0.3563 to 0.7683	No	ns	0.9023				Ina Vac vs. GP-C1	-282.6	-375.3 to -189.9	Yes	****	<0.0001			GP-C1 vs. GP-C3	-317.2	-402.8 to -231.6	Yes	****	<0.0001		GP-C1 vs. GP-C3	-0.132	-0.5053 to 0.2413	No	ns	0.916
	Ina Vac vs. GP-C2	0.41	-0.1523 to 0.9723	No	ns	0.2732				Ina Vac vs. GP-C2	-243.6	-336.3 to -150.9	Yes	****	<0.0001			GP-C2 vs. GP-C3	-268.2	-353.8 to -182.6	Yes	****	<0.0001		GP-C2 vs. GP-C3	-0.002	-0.3753 to 0.3713	No	ns	>0.9999
	Ina Vac vs. GP-C3	-0.414	-0.9763 to 0.1483	No	ns	0.2632				Ina Vac vs. GP-C3	-406.6	-499.3 to -313.9	Yes	****	<0.0001
	Vector vs. WT	-0.39	-0.9523 to 0.1723	No	ns	0.3272				Vector vs. WT	-138	-230.7 to -45.35	Yes	**	0.001
	Vector vs. WAASR	-0.766	-1.328 to -0.2037	Yes	**	0.003				Vector vs. WAASR	-339	-431.7 to -246.3	Yes	****	<0.0001
	Vector vs. GP-C1	-0.88	-1.442 to -0.3177	Yes	***	0.0005				Vector vs. GP-C1	-376.8	-469.5 to -284.1	Yes	****	<0.0001
	Vector vs. GP-C2	-0.676	-1.238 to -0.1137	Yes	*	0.0109				Vector vs. GP-C2	-337.8	-430.5 to -245.1	Yes	****	<0.0001
	Vector vs. GP-C3	-1.5	-2.062 to -0.9377	Yes	****	<0.0001				Vector vs. GP-C3	-500.8	-593.5 to -408.1	Yes	****	<0.0001
	WT vs. WAASR	-0.376	-0.9383 to 0.1863	No	ns	0.3685				WT vs. WAASR	-201	-293.7 to -108.3	Yes	****	<0.0001
	WT vs. GP-C1	-0.49	-1.052 to 0.07235	No	ns	0.1193				WT vs. GP-C1	-238.8	-331.5 to -146.1	Yes	****	<0.0001
	WT vs. GP-C2	-0.286	-0.8483 to 0.2763	No	ns	0.6753				WT vs. GP-C2	-199.8	-292.5 to -107.1	Yes	****	<0.0001
	WT vs. GP-C3	-1.11	-1.672 to -0.5477	Yes	****	<0.0001				WT vs. GP-C3	-362.8	-455.5 to -270.1	Yes	****	<0.0001
	WAASR vs. GP-C1	-0.114	-0.6763 to 0.4483	No	ns	0.9946				WAASR vs. GP-C1	-37.8	-130.5 to 54.85	No	ns	0.8489
	WAASR vs. GP-C2	0.09	-0.4723 to 0.6523	No	ns	0.9985				WAASR vs. GP-C2	1.2	-91.45 to 93.85	No	ns	>0.9999
	WAASR vs. GP-C3	-0.734	-1.296 to -0.1717	Yes	**	0.0048				WAASR vs. GP-C3	-161.8	-254.5 to -69.15	Yes	***	0.0001
	GP-C1 vs. GP-C2	0.204	-0.3583 to 0.7663	No	ns	0.9063				GP-C1 vs. GP-C2	39	-53.65 to 131.7	No	ns	0.8297
	GP-C1 vs. GP-C3	-0.62	-1.182 to -0.05765	Yes	*	0.0235				GP-C1 vs. GP-C3	-124	-216.7 to -31.35	Yes	**	0.0036
	GP-C2 vs. GP-C3	-0.824	-1.386 to -0.2617	Yes	**	0.0013				GP-C2 vs. GP-C3	-163	-255.7 to -70.35	Yes	***	0.0001
Fig 3h									Fig 3i
	Tukey's multiple comparisons test	Mean Diff.	95.00% CI of diff.	Significant?	Summary	Adjusted P Value				Tukey's multiple comparisons test	Mean Diff.	95.00% CI of diff.	Significant?	Summary	Adjusted P Value
	Ina Vac vs. Vector	0.956	-0.6132 to 2.525	No	ns	0.4769				Ina Vac vs. Vector	0.616	-0.1339 to 1.366	No	ns	0.1625
	Ina Vac vs. WT	-0.054	-1.623 to 1.515	No	ns	>0.9999				Ina Vac vs. WT	0.028	-0.7219 to 0.7779	No	ns	>0.9999
	Ina Vac vs. WAASR	-0.172	-1.741 to 1.397	No	ns	0.9998				Ina Vac vs. WAASR	0.13	-0.6199 to 0.8799	No	ns	0.9977
	Ina Vac vs. GP-C1	-0.044	-1.613 to 1.525	No	ns	>0.9999				Ina Vac vs. GP-C1	0.118	-0.6319 to 0.8679	No	ns	0.9987
	Ina Vac vs. GP-C2	-0.68	-2.249 to 0.8892	No	ns	0.8102				Ina Vac vs. GP-C2	-0.448	-1.198 to 0.3019	No	ns	0.4999
	Ina Vac vs. GP-C3	-3.504	-5.073 to -1.935	Yes	****	<0.0001				Ina Vac vs. GP-C3	-1.016	-1.766 to -0.2661	Yes	**	0.0032
	Vector vs. WT	-1.01	-2.579 to 0.5592	No	ns	0.4126				Vector vs. WT	-0.588	-1.338 to 0.1619	No	ns	0.2022
	Vector vs. WAASR	-1.128	-2.697 to 0.4412	No	ns	0.2881				Vector vs. WAASR	-0.486	-1.236 to 0.2639	No	ns	0.4046
	Vector vs. GP-C1	-1	-2.569 to 0.5692	No	ns	0.4242				Vector vs. GP-C1	-0.498	-1.248 to 0.2519	No	ns	0.3764
	Vector vs. GP-C2	-1.636	-3.205 to -0.06685	Yes	*	0.0368				Vector vs. GP-C2	-1.064	-1.814 to -0.3141	Yes	**	0.0019
	Vector vs. GP-C3	-4.46	-6.029 to -2.891	Yes	****	<0.0001				Vector vs. GP-C3	-1.632	-2.382 to -0.8821	Yes	****	<0.0001
	WT vs. WAASR	-0.118	-1.687 to 1.451	No	ns	>0.9999				WT vs. WAASR	0.102	-0.6479 to 0.8519	No	ns	0.9994
	WT vs. GP-C1	0.01	-1.559 to 1.579	No	ns	>0.9999				WT vs. GP-C1	0.09	-0.6599 to 0.8399	No	ns	0.9997
	WT vs. GP-C2	-0.626	-2.195 to 0.9432	No	ns	0.8615				WT vs. GP-C2	-0.476	-1.226 to 0.2739	No	ns	0.4289
	WT vs. GP-C3	-3.45	-5.019 to -1.881	Yes	****	<0.0001				WT vs. GP-C3	-1.044	-1.794 to -0.2941	Yes	**	0.0023
	WAASR vs. GP-C1	0.128	-1.441 to 1.697	No	ns	>0.9999				WAASR vs. GP-C1	-0.012	-0.7619 to 0.7379	No	ns	>0.9999
	WAASR vs. GP-C2	-0.508	-2.077 to 1.061	No	ns	0.9432				WAASR vs. GP-C2	-0.578	-1.328 to 0.1719	No	ns	0.218
	WAASR vs. GP-C3	-3.332	-4.901 to -1.763	Yes	****	<0.0001				WAASR vs. GP-C3	-1.146	-1.896 to -0.3961	Yes	***	0.0007
	GP-C1 vs. GP-C2	-0.636	-2.205 to 0.9332	No	ns	0.8526				GP-C1 vs. GP-C2	-0.566	-1.316 to 0.1839	No	ns	0.2382
	GP-C1 vs. GP-C3	-3.46	-5.029 to -1.891	Yes	****	<0.0001				GP-C1 vs. GP-C3	-1.134	-1.884 to -0.3841	Yes	***	0.0009
	GP-C2 vs. GP-C3	-2.824	-4.393 to -1.255	Yes	****	<0.0001				GP-C2 vs. GP-C3	-0.568	-1.318 to 0.1819	No	ns	0.2348
Fig 1C									Fig 1D
		HTNV GP specific Ab titer								HTNV NAb titer
		Ina Vac	LNP	2 μg GP-WT	10 μg GP-WT	2 μg GP-C3	10 μg GP-C3			Ina Vac	LNP	2 μg GP-WT	10 μg GP-WT	2 μg GP-C3	10 μg GP-C3
	Day 14	100	50	100	200	200	200		Day 14	65.7	10.6	87.6	112.4	92.4	116.2
		50	50	50	100	100	200			125.3	18	89.4	64.2	58.6	143.8
		100	50	100	200	100	400			86.7	16.5	82.4	57.3	52.7	82.5
		50	50	100	100	200	200			78.6	19.7	83	70.3	92.6	90.4
		50	50	50	100	100	200			79.4	11.8	50.6	62.2	101.5	70.8
	Day 28	100	50	100	200	400	800		Day 28	58.8	34.8	57.1	62.5	89.7	222.1
		200	100	100	200	100	400			47.5	13.7	63.4	123.4	87.3	337.1
		200	100	100	100	200	400			42.5	16.2	71.2	58.6	146.3	173.4
		100	50	100	100	200	800			58.8	15.9	121.2	70.8	116.9	237
		200	100	200	200	400	400			119	36.9	46.3	108.1	61.6	266.2

## Sheet: Supplemental Fig 4
	Supplemental Fig 4c								Supplemental Fig 4c
		TNF-α CD4 FACS								Tukey's multiple comparisons test	Mean Diff.	95.00% CI of diff.	Significant?	Summary	Adjusted P Value
		Ina Vac	Vector	WT	WAASR	GP-C1	GP-C2	GP-C3		Ina Vac vs. Vector	0.352	0.1445 to 0.5595	Yes	***	0.0002
	Day 180	0.39	0.26	0.51	0.44	0.41	0.52	0.76		Ina Vac vs. WT	0.122	-0.08547 to 0.3295	No	ns	0.5182
		0.88	0.21	0.41	0.46	0.39	0.43	0.85		Ina Vac vs. WAASR	0.124	-0.08347 to 0.3315	No	ns	0.4993
		0.52	0.22	0.54	0.41	0.34	0.42	0.75		Ina Vac vs. GP-C1	0.122	-0.08547 to 0.3295	No	ns	0.5182
		0.56	0.22	0.53	0.39	0.59	0.44	0.75		Ina Vac vs. GP-C2	0.108	-0.09947 to 0.3155	No	ns	0.6519
		0.53	0.21	0.28	0.56	0.54	0.53	0.99		Ina Vac vs. GP-C3	-0.244	-0.4515 to -0.03653	Yes	*	0.0134
										Vector vs. WT	-0.23	-0.4375 to -0.02253	Yes	*	0.0225
										Vector vs. WAASR	-0.228	-0.4355 to -0.02053	Yes	*	0.0242
	Supplemental Fig 4d									Vector vs. GP-C1	-0.23	-0.4375 to -0.02253	Yes	*	0.0225
		TNF-α CD8 FACS								Vector vs. GP-C2	-0.244	-0.4515 to -0.03653	Yes	*	0.0134
		Ina Vac	Vector	WT	WAASR	GP-C1	GP-C2	GP-C3		Vector vs. GP-C3	-0.596	-0.8035 to -0.3885	Yes	****	<0.0001
	Day 180	0.68	0.33	0.55	0.69	0.77	0.81	1.21		WT vs. WAASR	0.002	-0.2055 to 0.2095	No	ns	>0.9999
		0.52	0.31	0.57	0.65	0.97	0.52	0.65		WT vs. GP-C1	0	-0.2075 to 0.2075	No	ns	>0.9999
		0.51	0.34	0.68	0.41	0.69	0.51	0.87		WT vs. GP-C2	-0.014	-0.2215 to 0.1935	No	ns	>0.9999
		0.65	0.37	0.59	0.55	0.67	0.93	0.91		WT vs. GP-C3	-0.366	-0.5735 to -0.1585	Yes	***	0.0001
		0.86	0.33	0.56	0.44	0.68	0.69	0.55		WAASR vs. GP-C1	-0.002	-0.2095 to 0.2055	No	ns	>0.9999
										WAASR vs. GP-C2	-0.016	-0.2235 to 0.1915	No	ns	>0.9999
										WAASR vs. GP-C3	-0.368	-0.5755 to -0.1605	Yes	****	<0.0001
										GP-C1 vs. GP-C2	-0.014	-0.2215 to 0.1935	No	ns	>0.9999
										GP-C1 vs. GP-C3	-0.366	-0.5735 to -0.1585	Yes	***	0.0001
										GP-C2 vs. GP-C3	-0.352	-0.5595 to -0.1445	Yes	***	0.0002
									Supplemental Fig 4d
										Tukey's multiple comparisons test	Mean Diff.	95.00% CI of diff.	Significant?	Summary	Adjusted P Value
										Ina Vac vs. Vector	0.308	0.01062 to 0.6054	Yes	*	0.0387
										Ina Vac vs. WT	0.054	-0.2434 to 0.3514	No	ns	0.997
										Ina Vac vs. WAASR	0.096	-0.2014 to 0.3934	No	ns	0.944
										Ina Vac vs. GP-C1	-0.112	-0.4094 to 0.1854	No	ns	0.8903
										Ina Vac vs. GP-C2	-0.048	-0.3454 to 0.2494	No	ns	0.9985
										Ina Vac vs. GP-C3	-0.194	-0.4914 to 0.1034	No	ns	0.3969
										Vector vs. WT	-0.254	-0.5514 to 0.04338	No	ns	0.133
										Vector vs. WAASR	-0.212	-0.5094 to 0.08538	No	ns	0.297
										Vector vs. GP-C1	-0.42	-0.7174 to -0.1226	Yes	**	0.002
										Vector vs. GP-C2	-0.356	-0.6534 to -0.05862	Yes	*	0.0113
										Vector vs. GP-C3	-0.502	-0.7994 to -0.2046	Yes	***	0.0002
										WT vs. WAASR	0.042	-0.2554 to 0.3394	No	ns	0.9993
										WT vs. GP-C1	-0.166	-0.4634 to 0.1314	No	ns	0.5773
										WT vs. GP-C2	-0.102	-0.3994 to 0.1954	No	ns	0.9265
										WT vs. GP-C3	-0.248	-0.5454 to 0.04938	No	ns	0.1506
										WAASR vs. GP-C1	-0.208	-0.5054 to 0.08938	No	ns	0.3178
										WAASR vs. GP-C2	-0.144	-0.4414 to 0.1534	No	ns	0.7216
										WAASR vs. GP-C3	-0.29	-0.5874 to 0.007379	No	ns	0.0596
										GP-C1 vs. GP-C2	0.064	-0.2334 to 0.3614	No	ns	0.9926
										GP-C1 vs. GP-C3	-0.082	-0.3794 to 0.2154	No	ns	0.9735
										GP-C2 vs. GP-C3	-0.146	-0.4434 to 0.1514	No	ns	0.709

## Sheet: Fig 4 
Fig 4c						Fig 4e						Fig 4g
	Tfh						GC B						GC number
	Ina Vac	Vector	WT	GP-C3			Ina Vac	Vector	WT	GP-C3			Ina Vac	Vector	WT	GP-C3
Day 7	11.83	0.79	4.46	20.33		Day 7	3.85	2.19	4.61	13.36		Day 7	6	1	7	20
	6.96	0.12	3.08	11.89			4	1.28	4.87	9.89			7	0	9	10
	4.81	2.51	4.39	12.39			3.44	1.28	5.36	7.22			4	3	5	13
	9.64	2.42	3.87	11.86			4.13	2.44	4.85	6.87			10	2	4	15
	4.83	1.55	4.6	16.57			3.6	1.33	4.3	10.25			5	2	4	9
Fig 4c												Fig 4g
	Tukey's multiple comparisons test	Mean Diff.	95.00% CI of diff.	Significant?	Summary	Adjusted P Value							Tukey's multiple comparisons test	Mean Diff.	95.00% CI of diff.	Significant?	Summary	Adjusted P Value
	Ina Vac vs. Vector	6.136	1.608 to 10.66	Yes	**	0.0066							Ina Vac vs. Vector	4.8	-0.2047 to 9.805	No	ns	0.0625
	Ina Vac vs. WT	3.534	-0.9942 to 8.062	No	ns	0.1565							Ina Vac vs. WT	0.6	-4.405 to 5.605	No	ns	0.9856
	Ina Vac vs. GP-C3	-6.994	-11.52 to -2.466	Yes	**	0.0022							Ina Vac vs. GP-C3	-7	-12.00 to -1.995	Yes	**	0.0051
	Vector vs. WT	-2.602	-7.130 to 1.926	No	ns	0.3835							Vector vs. WT	-4.2	-9.205 to 0.8047	No	ns	0.117
	Vector vs. GP-C3	-13.13	-17.66 to -8.602	Yes	****	<0.0001							Vector vs. GP-C3	-11.8	-16.80 to -6.795	Yes	****	<0.0001
	WT vs. GP-C3	-10.53	-15.06 to -6.000	Yes	****	<0.0001							WT vs. GP-C3	-7.6	-12.60 to -2.595	Yes	**	0.0025
						Fig 4e
							Tukey's multiple comparisons test	Mean Diff.	95.00% CI of diff.	Significant?	Summary	Adjusted P Value
							Ina Vac vs. Vector	2.1	-0.3750 to 4.575	No	ns	0.1116
							Ina Vac vs. WT	-0.994	-3.469 to 1.481	No	ns	0.6658
							Ina Vac vs. GP-C3	-5.714	-8.189 to -3.239	Yes	****	<0.0001
							Vector vs. WT	-3.094	-5.569 to -0.6190	Yes	*	0.0121
							Vector vs. GP-C3	-7.814	-10.29 to -5.339	Yes	****	<0.0001
							WT vs. GP-C3	-4.72	-7.195 to -2.245	Yes	***	0.0003
Fig 1C									Fig 1D
		HTNV GP specific Ab titer								HTNV NAb titer
		Ina Vac	LNP	2 μg GP-WT	10 μg GP-WT	2 μg GP-C3	10 μg GP-C3			Ina Vac	LNP	2 μg GP-WT	10 μg GP-WT	2 μg GP-C3	10 μg GP-C3
	Day 14	100	50	100	200	200	200		Day 14	65.7	10.6	87.6	112.4	92.4	116.2
		50	50	50	100	100	200			125.3	18	89.4	64.2	58.6	143.8
		100	50	100	200	100	400			86.7	16.5	82.4	57.3	52.7	82.5
		50	50	100	100	200	200			78.6	19.7	83	70.3	92.6	90.4
		50	50	50	100	100	200			79.4	11.8	50.6	62.2	101.5	70.8
	Day 28	100	50	100	200	400	800		Day 28	58.8	34.8	57.1	62.5	89.7	222.1
		200	100	100	200	100	400			47.5	13.7	63.4	123.4	87.3	337.1
		200	100	100	100	200	400			42.5	16.2	71.2	58.6	146.3	173.4
		100	50	100	100	200	800			58.8	15.9	121.2	70.8	116.9	237
		200	100	200	200	400	400			119	36.9	46.3	108.1	61.6	266.2

## Sheet: Fig 5
Fig 5e								Fig 5f								Fig 5g					Fig 5g statistics
	HTNV GP specific Ab titer								HTNV GP NAb titer								SEOV NAb titer					Tukey's multiple comparisons test	Mean Diff.	95.00% CI of diff.	Significant?	Summary	Adjusted P Value
	Ina Vac	LNP	2 μg GP-WT	10 μg GP-WT	2 μg GP-C3	10 μg GP-C3			Ina Vac	LNP	2 μg GP-WT	10 μg GP-WT	2 μg GP-C3	10 μg GP-C3			Ina Vac	LNP	10 μg GP-WT	10 μg GP-C3		Inc Vac vs. LNP	18.99	-38.21 to 76.19	No	ns	0.7789
Day 14	100	50	100	200	200	200		Day 14	65.7	10.6	87.6	112.4	92.4	116.2		Day 28	38.9045	16.5959	144.544	212.285		Inc Vac vs. 10μg GP-WT	-85.52	-142.7 to -28.32	Yes	**	0.0029
	50	50	50	100	100	200			125.3	18	89.4	64.2	58.6	143.8			44.6684	31.6228	100	229.087		Inc Vac vs. 10μg GP-C3	-197.8	-255.0 to -140.6	Yes	****	<0.0001
	100	50	100	200	100	400			86.7	16.5	82.4	57.3	52.7	82.5			52.723	24.5471	144.212	173.78		LNP vs. 10μg GP-WT	-104.5	-161.7 to -47.31	Yes	***	0.0004
	50	50	100	100	200	200			78.6	19.7	83	70.3	92.6	90.4			40.738	19.0546	104.713	281.838		LNP vs. 10μg GP-C3	-216.8	-274.0 to -159.6	Yes	****	<0.0001
	50	50	50	100	100	200			79.4	11.8	50.6	62.2	101.5	70.8			47.3151	37.5837	158.489	316.228		10μg GP-WT vs. 10μg GP-C3	-112.3	-169.4 to -55.05	Yes	***	0.0002
Day 28	100	50	100	200	400	800		Day 28	58.8	34.8	57.1	62.5	89.7	222.1		Fig 5e							Fig 5f
	200	100	100	200	100	400			47.5	13.7	63.4	123.4	87.3	337.1			Tukey's multiple comparisons test	Mean Diff.	95.00% CI of diff.	Significant?	Summary	Adjusted P Value		Tukey's multiple comparisons test	Mean Diff.	95.00% CI of diff.	Significant?	Summary	Adjusted P Value
	200	100	100	100	200	400			42.5	16.2	71.2	58.6	146.3	173.4
	100	50	100	100	200	800			58.8	15.9	121.2	70.8	116.9	237			Day 14							Day 14
	200	100	200	200	400	400			119	36.9	46.3	108.1	61.6	266.2			Ina Vac vs. LNP	20	-142.8 to 182.8	No	ns	0.9991		Ina Vac vs. LNP	71.82	17.34 to 126.3	Yes	**	0.0037
																	Ina Vac vs. 2 μg GP-WT	-10	-172.8 to 152.8	No	ns	>0.9999		Ina Vac vs. 2 μg GP-WT	8.54	-45.94 to 63.02	No	ns	0.9971
																	Ina Vac vs. 10 μg GP-WT	-70	-232.8 to 92.78	No	ns	0.7963		Ina Vac vs. 10 μg GP-WT	13.86	-40.62 to 68.34	No	ns	0.9736
Fig 5h								Fig 5i									Ina Vac vs. 2 μg GP-C3	-70	-232.8 to 92.78	No	ns	0.7963		Ina Vac vs. 2 μg GP-C3	7.58	-46.90 to 62.06	No	ns	0.9984
	IFNγ ELISpot								IL-2 ELISpot								Ina Vac vs. 10 μg GP-C3	-170	-332.8 to -7.216	Yes	*	0.036		Ina Vac vs. 10 μg GP-C3	-13.6	-68.08 to 40.88	No	ns	0.9757
	Ina Vac	LNP	2 μg GP-WT	10 μg GP-WT	2 μg GP-C3	10 μg GP-C3			Ina Vac	LNP	2 μg GP-WT	10 μg GP-WT	2 μg GP-C3	10 μg GP-C3			LNP vs. 2 μg GP-WT	-30	-192.8 to 132.8	No	ns	0.9938		LNP vs. 2 μg GP-WT	-63.28	-117.8 to -8.799	Yes	*	0.0142
Day 28	313	204	269	493	462	729		Day 28	210	126	168	425	561	648			LNP vs. 10 μg GP-WT	-90	-252.8 to 72.78	No	ns	0.5764		LNP vs. 10 μg GP-WT	-57.96	-112.4 to -3.479	Yes	*	0.031
	382	90	387	429	286	763			263	154	241	367	368	534			LNP vs. 2 μg GP-C3	-90	-252.8 to 72.78	No	ns	0.5764		LNP vs. 2 μg GP-C3	-64.24	-118.7 to -9.759	Yes	*	0.0123
	264	165	461	368	453	820			169	83	382	269	506	469			LNP vs. 10 μg GP-C3	-190	-352.8 to -27.22	Yes	*	0.0136		LNP vs. 10 μg GP-C3	-85.42	-139.9 to -30.94	Yes	***	0.0004
	271	251	530	492	520	539			182	167	245	401	380	275			2 μg GP-WT vs. 10 μg GP-WT	-60	-222.8 to 102.8	No	ns	0.8814		2 μg GP-WT vs. 10 μg GP-WT	5.32	-49.16 to 59.80	No	ns	0.9997
	263	142	311	406	594	501			260	193	293	392	302	491			2 μg GP-WT vs. 2 μg GP-C3	-60	-222.8 to 102.8	No	ns	0.8814		2 μg GP-WT vs. 2 μg GP-C3	-0.96	-55.44 to 53.52	No	ns	>0.9999
																	2 μg GP-WT vs. 10 μg GP-C3	-160	-322.8 to 2.784	No	ns	0.0566		2 μg GP-WT vs. 10 μg GP-C3	-22.14	-76.62 to 32.34	No	ns	0.8317
																	10 μg GP-WT vs. 2 μg GP-C3	0	-162.8 to 162.8	No	ns	>0.9999		10 μg GP-WT vs. 2 μg GP-C3	-6.28	-60.76 to 48.20	No	ns	0.9993
Fig 5j								Fig 5k									10 μg GP-WT vs. 10 μg GP-C3	-100	-262.8 to 62.78	No	ns	0.4611		10 μg GP-WT vs. 10 μg GP-C3	-27.46	-81.94 to 27.02	No	ns	0.6684
	IFNγ CD4 FACS								IFNγ CD8 FACS								2 μg GP-C3 vs. 10 μg GP-C3	-100	-262.8 to 62.78	No	ns	0.4611		2 μg GP-C3 vs. 10 μg GP-C3	-21.18	-75.66 to 33.30	No	ns	0.856
	Ina Vac	LNP	2 μg GP-WT	10 μg GP-WT	2 μg GP-C3	10 μg GP-C3			Ina Vac	LNP	2 μg GP-WT	10 μg GP-WT	2 μg GP-C3	10 μg GP-C3
Day 28	2.08	1.48	2.43	4.16	3.28	4.86		Day 28	1.78	0.79	1.59	1.53	1.83	4.36			Day 28							Day 28
	2.65	0.97	2.68	1.68	2.96	4.11			1.05	0.63	0.99	1.33	1.29	4.05			Ina Vac vs. LNP	80	-82.78 to 242.8	No	ns	0.6915		Ina Vac vs. LNP	41.82	-12.66 to 96.30	No	ns	0.223
	1.92	1.35	2.03	2.9	3.07	3.62			2.11	0.81	1.36	1.81	1.71	2.92			Ina Vac vs. 2 μg GP-WT	40	-122.8 to 202.8	No	ns	0.9773		Ina Vac vs. 2 μg GP-WT	-6.52	-61.00 to 47.96	No	ns	0.9992
																	Ina Vac vs. 10 μg GP-WT	-8.527e-14	-162.8 to 162.8	No	ns	>0.9999		Ina Vac vs. 10 μg GP-WT	-19.36	-73.84 to 35.12	No	ns	0.8966
																	Ina Vac vs. 2 μg GP-C3	-100	-262.8 to 62.78	No	ns	0.4611		Ina Vac vs. 2 μg GP-C3	-35.04	-89.52 to 19.44	No	ns	0.4094
																	Ina Vac vs. 10 μg GP-C3	-400	-562.8 to -237.2	Yes	****	<0.0001		Ina Vac vs. 10 μg GP-C3	-181.8	-236.3 to -127.4	Yes	****	<0.0001
																	LNP vs. 2 μg GP-WT	-40	-202.8 to 122.8	No	ns	0.9773		LNP vs. 2 μg GP-WT	-48.34	-102.8 to 6.141	No	ns	0.1088
Fig 5l								Fig 5m									LNP vs. 10 μg GP-WT	-80	-242.8 to 82.78	No	ns	0.6915		LNP vs. 10 μg GP-WT	-61.18	-115.7 to -6.699	Yes	*	0.0195
	IL-4 ELISpot								IL-4 CD4 FACS								LNP vs. 2 μg GP-C3	-180	-342.8 to -17.22	Yes	*	0.0223		LNP vs. 2 μg GP-C3	-76.86	-131.3 to -22.38	Yes	**	0.0016
	Ina Vac	LNP	2 μg GP-WT	10 μg GP-WT	2 μg GP-C3	10 μg GP-C3			Ina Vac	LNP	2 μg GP-WT	10 μg GP-WT	2 μg GP-C3	10 μg GP-C3			LNP vs. 10 μg GP-C3	-480	-642.8 to -317.2	Yes	****	<0.0001		LNP vs. 10 μg GP-C3	-223.7	-278.1 to -169.2	Yes	****	<0.0001
Day 28	535	165	421	523	578	721		Day 28	2.63	2.07	3.12	2.9	3.59	3.67			2 μg GP-WT vs. 10 μg GP-WT	-40	-202.8 to 122.8	No	ns	0.9773		2 μg GP-WT vs. 10 μg GP-WT	-12.84	-67.32 to 41.64	No	ns	0.9811
	591	130	492	569	530	653			3.61	1.68	3.66	2.56	2.97	3.26			2 μg GP-WT vs. 2 μg GP-C3	-140	-302.8 to 22.78	No	ns	0.1295		2 μg GP-WT vs. 2 μg GP-C3	-28.52	-83.00 to 25.96	No	ns	0.6321
	516	182	402	430	439	615			3.78	2.14	2.92	3.01	2.66	3.05			2 μg GP-WT vs. 10 μg GP-C3	-440	-602.8 to -277.2	Yes	****	<0.0001		2 μg GP-WT vs. 10 μg GP-C3	-175.3	-229.8 to -120.8	Yes	****	<0.0001
	488	153	538	512	496	502											10 μg GP-WT vs. 2 μg GP-C3	-100	-262.8 to 62.78	No	ns	0.4611		10 μg GP-WT vs. 2 μg GP-C3	-15.68	-70.16 to 38.80	No	ns	0.9554
	431	85	303	581	481	538											10 μg GP-WT vs. 10 μg GP-C3	-400	-562.8 to -237.2	Yes	****	<0.0001		10 μg GP-WT vs. 10 μg GP-C3	-162.5	-217.0 to -108.0	Yes	****	<0.0001
																	2 μg GP-C3 vs. 10 μg GP-C3	-300	-462.8 to -137.2	Yes	****	<0.0001		2 μg GP-C3 vs. 10 μg GP-C3	-146.8	-201.3 to -92.32	Yes	****	<0.0001
Fig 5n								Fig 5o								Fig 5h							Fig 5i
	IL-4 CD8 FACS								IL-10 ELISpot								Tukey's multiple comparisons test	Mean Diff.	95.00% CI of diff.	Significant?	Summary	Adjusted P Value		Tukey's multiple comparisons test	Mean Diff.	95.00% CI of diff.	Significant?	Summary	Adjusted P Value
	Ina Vac	LNP	2 μg GP-WT	10 μg GP-WT	2 μg GP-C3	10 μg GP-C3			Ina Vac	LNP	2 μg GP-WT	10 μg GP-WT	2 μg GP-C3	10 μg GP-C3			Ina Vac vs. LNP	128.2	-56.87 to 313.3	No	ns	0.3006		Ina Vac vs. LNP	72.2	-93.80 to 238.2	No	ns	0.7578
Day 28	1.1	0.62	1.12	0.89	1.08	1.45		Day 28	566	181	413	492	691	744			Ina Vac vs. 2 μg GP-WT	-93	-278.1 to 92.07	No	ns	0.6348		Ina Vac vs. 2μg GP-WT	-49	-215.0 to 117.0	No	ns	0.9394
	1.19	0.81	1.65	1.09	0.97	1.36			654	146	439	307	647	735			Ina Vac vs. 10μg GP-WT	-139	-324.1 to 46.07	No	ns	0.2241		Ina Vac vs. 10μg GP-WT	-154	-320.0 to 12.00	No	ns	0.08
	1.12	1.14	1.48	1.28	1.34	1.2			590	250	392	412	690	698			Ina Vac vs. 2μg GP-C3	-164.4	-349.5 to 20.67	No	ns	0.1023		Ina Vac vs. 2μg GP-C3	-206.6	-372.6 to -40.60	Yes	**	0.0089
									558	265	289	482	639	739			Ina Vac vs. 10μg GP-C3	-371.8	-556.9 to -186.7	Yes	****	<0.0001		Ina Vac vs. 10μg GP-C3	-266.6	-432.6 to -100.6	Yes	***	0.0006
									624	257	394	397	647	717			LNP vs. 2 μg GP-WT	-221.2	-406.3 to -36.13	Yes	*	0.0128		LNP vs. 2μg GP-WT	-121.2	-287.2 to 44.80	No	ns	0.2497
Fig 5l								Fig 5m									LNP vs. 10μg GP-WT	-267.2	-452.3 to -82.13	Yes	**	0.002		LNP vs. 10μg GP-WT	-226.2	-392.2 to -60.20	Yes	**	0.0037
	Tukey's multiple comparisons test	Mean Diff.	95.00% CI of diff.	Significant?	Summary	Adjusted P Value			Tukey's multiple comparisons test	Mean Diff.	95.00% CI of diff.	Significant?	Summary	Adjusted P Value			LNP vs. 2μg GP-C3	-292.6	-477.7 to -107.5	Yes	***	0.0007		LNP vs. 2μg GP-C3	-278.8	-444.8 to -112.8	Yes	***	0.0003
	Ina Vac vs. LNP	369.2	237.9 to 500.5	Yes	****	<0.0001			Ina Vac vs. LNP	1.377	0.2728 to 2.481	Yes	*	0.0123			LNP vs. 10μg GP-C3	-500	-685.1 to -314.9	Yes	****	<0.0001		LNP vs. 10μg GP-C3	-338.8	-504.8 to -172.8	Yes	****	<0.0001
	Ina Vac vs. 2 μg GP-WT	81	-50.32 to 212.3	No	ns	0.4221			Ina Vac vs. 2 μg GP-WT	0.1067	-0.9972 to 1.211	No	ns	0.9994			2 μg GP-WT vs. 10μg GP-WT	-46	-231.1 to 139.1	No	ns	0.9703		2μg GP-WT vs. 10μg GP-WT	-105	-271.0 to 61.00	No	ns	0.3951
	Ina Vac vs. 10 μg GP-WT	-10.8	-142.1 to 120.5	No	ns	0.9998			Ina Vac vs. 10 μg GP-WT	0.5167	-0.5872 to 1.621	No	ns	0.6294			2 μg GP-WT vs. 2μg GP-C3	-71.4	-256.5 to 113.7	No	ns	0.8359		2μg GP-WT vs. 2μg GP-C3	-157.6	-323.6 to 8.400	No	ns	0.0696
	Ina Vac vs. 2 μg GP-C3	7.4	-123.9 to 138.7	No	ns	>0.9999			Ina Vac vs. 2 μg GP-C3	0.2667	-0.8372 to 1.371	No	ns	0.9598			2 μg GP-WT vs. 10μg GP-C3	-278.8	-463.9 to -93.73	Yes	**	0.0012		2μg GP-WT vs. 10μg GP-C3	-217.6	-383.6 to -51.60	Yes	**	0.0055
	Ina Vac vs. 10μg GP-C3	-93.6	-224.9 to 37.72	No	ns	0.2725			Ina Vac vs. 10 μg GP-C3	0.01333	-1.091 to 1.117	No	ns	>0.9999			10μg GP-WT vs. 2μg GP-C3	-25.4	-210.5 to 159.7	No	ns	0.998		10μg GP-WT vs. 2μg GP-C3	-52.6	-218.6 to 113.4	No	ns	0.92
	LNP vs. 2 μg GP-WT	-288.2	-419.5 to -156.9	Yes	****	<0.0001			LNP vs. 2 μg GP-WT	-1.27	-2.374 to -0.1662	Yes	*	0.0213			10μg GP-WT vs. 10μg GP-C3	-232.8	-417.9 to -47.73	Yes	**	0.0081		10μg GP-WT vs. 10μg GP-C3	-112.6	-278.6 to 53.40	No	ns	0.3218
	LNP vs. 10 μg GP-WT	-380	-511.3 to -248.7	Yes	****	<0.0001			LNP vs. 10 μg GP-WT	-0.86	-1.964 to 0.2438	No	ns	0.1663			2μg GP-C3 vs. 10μg GP-C3	-207.4	-392.5 to -22.33	Yes	*	0.0218		2μg GP-C3 vs. 10μg GP-C3	-60	-226.0 to 106.0	No	ns	0.8693
	LNP vs. 2 μg GP-C3	-361.8	-493.1 to -230.5	Yes	****	<0.0001			LNP vs. 2 μg GP-C3	-1.11	-2.214 to -0.006165	Yes	*	0.0485
	LNP vs. 10μg GP-C3	-462.8	-594.1 to -331.5	Yes	****	<0.0001			LNP vs. 10 μg GP-C3	-1.363	-2.467 to -0.2595	Yes	*	0.0132		Fig 5j							Fig 5k
	2 μg GP-WT vs. 10 μg GP-WT	-91.8	-223.1 to 39.52	No	ns	0.2915			2 μg GP-WT vs. 10 μg GP-WT	0.41	-0.6938 to 1.514	No	ns	0.8062			Tukey's multiple comparisons test	Mean Diff.	95.00% CI of diff.	Significant?	Summary	Adjusted P Value		Tukey's multiple comparisons test	Mean Diff.	95.00% CI of diff.	Significant?	Summary	Adjusted P Value
	2 μg GP-WT vs. 2 μg GP-C3	-73.6	-204.9 to 57.72	No	ns	0.5247			2 μg GP-WT vs. 2 μg GP-C3	0.16	-0.9438 to 1.264	No	ns	0.9958			Ina Vac vs. LNP	0.95	-0.7403 to 2.640	No	ns	0.4527		Ina Vac vs. LNP	0.9033	-0.2755 to 2.082	No	ns	0.1776
	2 μg GP-WT vs. 10μg GP-C3	-174.6	-305.9 to -43.28	Yes	**	0.0047			2 μg GP-WT vs. 10 μg GP-C3	-0.09333	-1.197 to 1.011	No	ns	0.9997			Ina Vac vs. 2 μg GP-WT	-0.1633	-1.854 to 1.527	No	ns	0.9994		Ina Vac vs. 2 μg GP-WT	0.3333	-0.8455 to 1.512	No	ns	0.9252
	10 μg GP-WT vs. 2 μg GP-C3	18.2	-113.1 to 149.5	No	ns	0.9979			10 μg GP-WT vs. 2 μg GP-C3	-0.25	-1.354 to 0.8538	No	ns	0.9692			Ina Vac vs. 10 μg GP-WT	-0.6967	-2.387 to 0.9936	No	ns	0.7353		Ina Vac vs. 10 μg GP-WT	0.09	-1.089 to 1.269	No	ns	0.9998
	10 μg GP-WT vs. 10μg GP-C3	-82.8	-214.1 to 48.52	No	ns	0.3985			10 μg GP-WT vs. 10 μg GP-C3	-0.5033	-1.607 to 0.6005	No	ns	0.6527			Ina Vac vs. 2 μg GP-C3	-0.8867	-2.577 to 0.8036	No	ns	0.5212		Ina Vac vs. 2 μg GP-C3	0.03667	-1.142 to 1.216	No	ns	>0.9999
	2 μg GP-C3 vs. 10μg GP-C3	-101	-232.3 to 30.32	No	ns	0.2035			2 μg GP-C3 vs. 10 μg GP-C3	-0.2533	-1.357 to 0.8505	No	ns	0.9675			Ina Vac vs. 10 μg GP-C3	-1.98	-3.670 to -0.2897	Yes	*	0.0189		Ina Vac vs. 10 μg GP-C3	-2.13	-3.309 to -0.9511	Yes	***	0.0006
																	LNP vs. 2 μg GP-WT	-1.113	-2.804 to 0.5770	No	ns	0.2997		LNP vs. 2 μg GP-WT	-0.57	-1.749 to 0.6089	No	ns	0.5996
Fig 5n								Fig 5o									LNP vs. 10 μg GP-WT	-1.647	-3.337 to 0.04364	No	ns	0.0578		LNP vs. 10 μg GP-WT	-0.8133	-1.992 to 0.3655	No	ns	0.2589
	Tukey's multiple comparisons test	Mean Diff.	95.00% CI of diff.	Significant?	Summary	Adjusted P Value			Tukey's multiple comparisons test	Mean Diff.	95.00% CI of diff.	Significant?	Summary	Adjusted P Value			LNP vs. 2 μg GP-C3	-1.837	-3.527 to -0.1464	Yes	*	0.0306		LNP vs. 2 μg GP-C3	-0.8667	-2.046 to 0.3122	No	ns	0.2077
	Ina Vac vs. LNP	0.28	-0.2626 to 0.8226	No	ns	0.5373			Ina Vac vs. LNP	378.6	283.1 to 474.1	Yes	****	<0.0001			LNP vs. 10 μg GP-C3	-2.93	-4.620 to -1.240	Yes	***	0.0009		LNP vs. 10 μg GP-C3	-3.033	-4.212 to -1.854	Yes	****	<0.0001
	Ina Vac vs. 2 μg GP-WT	-0.28	-0.8226 to 0.2626	No	ns	0.5373			Ina Vac vs. 2 μg GP-WT	213	117.5 to 308.5	Yes	****	<0.0001			2 μg GP-WT vs. 10 μg GP-WT	-0.5333	-2.224 to 1.157	No	ns	0.888		2 μg GP-WT vs. 10 μg GP-WT	-0.2433	-1.422 to 0.9355	No	ns	0.9793
	Ina Vac vs. 10 μg GP-WT	0.05	-0.4926 to 0.5926	No	ns	0.9995			Ina Vac vs. 10 μg GP-WT	180.4	84.90 to 275.9	Yes	****	<0.0001			2 μg GP-WT vs. 2 μg GP-C3	-0.7233	-2.414 to 0.9670	No	ns	0.7061		2 μg GP-WT vs. 2 μg GP-C3	-0.2967	-1.476 to 0.8822	No	ns	0.9526
	Ina Vac vs. 2 μg GP-C3	0.006667	-0.5359 to 0.5493	No	ns	>0.9999			Ina Vac vs. 2 μg GP-C3	-64.4	-159.9 to 31.10	No	ns	0.3278			2 μg GP-WT vs. 10 μg GP-C3	-1.817	-3.507 to -0.1264	Yes	*	0.0328		2 μg GP-WT vs. 10 μg GP-C3	-2.463	-3.642 to -1.284	Yes	***	0.0002
	Ina Vac vs. 10 μg GP-C3	-0.2	-0.7426 to 0.3426	No	ns	0.8108			Ina Vac vs. 10 μg GP-C3	-128.2	-223.7 to -32.70	Yes	**	0.0043			10 μg GP-WT vs. 2 μg GP-C3	-0.19	-1.880 to 1.500	No	ns	0.9987		10 μg GP-WT vs. 2 μg GP-C3	-0.05333	-1.232 to 1.126	No	ns	>0.9999
	LNP vs. 2 μg GP-WT	-0.56	-1.103 to -0.01739	Yes	*	0.0417			LNP vs. 2 μg GP-WT	-165.6	-261.1 to -70.10	Yes	***	0.0002			10 μg GP-WT vs. 10 μg GP-C3	-1.283	-2.974 to 0.4070	No	ns	0.1841		10 μg GP-WT vs. 10 μg GP-C3	-2.22	-3.399 to -1.041	Yes	***	0.0004
	LNP vs. 10 μg GP-WT	-0.23	-0.7726 to 0.3126	No	ns	0.7136			LNP vs. 10 μg GP-WT	-198.2	-293.7 to -102.7	Yes	****	<0.0001			2 μg GP-C3 vs. 10 μg GP-C3	-1.093	-2.784 to 0.5970	No	ns	0.3163		2 μg GP-C3 vs. 10 μg GP-C3	-2.167	-3.346 to -0.9878	Yes	***	0.0005
	LNP vs. 2 μg GP-C3	-0.2733	-0.8159 to 0.2693	No	ns	0.5607			LNP vs. 2 μg GP-C3	-443	-538.5 to -347.5	Yes	****	<0.0001
	LNP vs. 10 μg GP-C3	-0.48	-1.023 to 0.06261	No	ns	0.0949			LNP vs. 10 μg GP-C3	-506.8	-602.3 to -411.3	Yes	****	<0.0001
	2 μg GP-WT vs. 10 μg GP-WT	0.33	-0.2126 to 0.8726	No	ns	0.3748			2 μg GP-WT vs. 10 μg GP-WT	-32.6	-128.1 to 62.90	No	ns	0.8939
	2 μg GP-WT vs. 2 μg GP-C3	0.2867	-0.2559 to 0.8293	No	ns	0.5142			2 μg GP-WT vs. 2 μg GP-C3	-277.4	-372.9 to -181.9	Yes	****	<0.0001
	2 μg GP-WT vs. 10 μg GP-C3	0.08	-0.4626 to 0.6226	No	ns	0.9954			2 μg GP-WT vs. 10 μg GP-C3	-341.2	-436.7 to -245.7	Yes	****	<0.0001
	10 μg GP-WT vs. 2 μg GP-C3	-0.04333	-0.5859 to 0.4993	No	ns	0.9998			10 μg GP-WT vs. 2 μg GP-C3	-244.8	-340.3 to -149.3	Yes	****	<0.0001
	10 μg GP-WT vs. 10 μg GP-C3	-0.25	-0.7926 to 0.2926	No	ns	0.6436			10 μg GP-WT vs. 10 μg GP-C3	-308.6	-404.1 to -213.1	Yes	****	<0.0001
	2 μg GP-C3 vs. 10 μg GP-C3	-0.2067	-0.7493 to 0.3359	No	ns	0.7904			2 μg GP-C3 vs. 10 μg GP-C3	-63.8	-159.3 to 31.70	No	ns	0.3375
Fig 1C									Fig 1D
		HTNV GP specific Ab titer								HTNV NAb titer
		Ina Vac	LNP	2 μg GP-WT	10 μg GP-WT	2 μg GP-C3	10 μg GP-C3			Ina Vac	LNP	2 μg GP-WT	10 μg GP-WT	2 μg GP-C3	10 μg GP-C3
	Day 14	100	50	100	200	200	200		Day 14	65.7	10.6	87.6	112.4	92.4	116.2
		50	50	50	100	100	200			125.3	18	89.4	64.2	58.6	143.8
		100	50	100	200	100	400			86.7	16.5	82.4	57.3	52.7	82.5
		50	50	100	100	200	200			78.6	19.7	83	70.3	92.6	90.4
		50	50	50	100	100	200			79.4	11.8	50.6	62.2	101.5	70.8
	Day 28	100	50	100	200	400	800		Day 28	58.8	34.8	57.1	62.5	89.7	222.1
		200	100	100	200	100	400			47.5	13.7	63.4	123.4	87.3	337.1
		200	100	100	100	200	400			42.5	16.2	71.2	58.6	146.3	173.4
		100	50	100	100	200	800			58.8	15.9	121.2	70.8	116.9	237
		200	100	200	200	400	400			119	36.9	46.3	108.1	61.6	266.2

## Sheet: Fig 6
Fig 6a						Fig 6e					Fig 6e
	HTNV S copy number Lung						LYM					Tukey's multiple comparisons test	Mean Diff.	95.00% CI of diff.	Significant?	Summary	Adjusted P Value
	Ina Vac	LNP	10 μg GP-WT	10 μg GP-C3			Ina Vac	LNP	10 μg GP-WT	10 μg GP-C3		Ina Vac vs. LNP	-5.06	-9.373 to -0.7468	Yes	*	0.0189
Day 31	2543.09	7047.05	1630.54	417.67		Day 31	6.2	13.1	4.1	2.2		Ina Vac vs. 10μg GP-WT	0.32	-3.993 to 4.633	No	ns	0.9965
	2950.38	5202.23	1779.94	266.804			4.5	15.3	4.2	1.9		Ina Vac vs. 10μg GP-C3	2.5	-1.813 to 6.813	No	ns	0.3763
	2985.65	6992.04	1591.2	426.156			5.1	4.6	4.6	2		LNP vs. 10μg GP-WT	5.38	1.067 to 9.693	Yes	*	0.0123
	2556.92	5916.09	913.805	757.597			3.9	5.8	4.3	1.6		LNP vs. 10μg GP-C3	7.56	3.247 to 11.87	Yes	***	0.0007
	2556.47	6917.62	1046.54	867.106			3	9.2	3.9	2.5		10μg GP-WT vs. 10μg GP-C3	2.18	-2.133 to 6.493	No	ns	0.4907
	3934.01	5598.42	1846.27	499.474
Fig 6b						Fig 6f					Fig 6f
	HTNV S copy number Liver						NEU					Tukey's multiple comparisons test	Mean Diff.	95.00% CI of diff.	Significant?	Summary	Adjusted P Value
	Ina Vac	LNP	10 μg GP-WT	10 μg GP-C3			Ina Vac	LNP	10 μg GP-WT	10 μg GP-C3		Ina Vac vs. LNP	-2	-3.784 to -0.2156	Yes	*	0.0254
Day 31	543.454	1619.86	1128.95	630.23		Day 31	5	5.3	2.7	2.2		Ina Vac vs. 10μg GP-WT	0.34	-1.444 to 2.124	No	ns	0.9465
	517.656	915.65	770.423	307.131			4.3	5.3	2.4	1.9		Ina Vac vs. 10μg GP-C3	2.42	0.6356 to 4.204	Yes	**	0.0065
	539.975	4285.4	1558.57	97.6889			2.6	6.4	3.4	1.6		LNP vs. 10μg GP-WT	2.34	0.5556 to 4.124	Yes	**	0.0085
	1718.09	5936.74	726.048	381.542			4.1	6.4	5.3	1.5		LNP vs. 10μg GP-C3	4.42	2.636 to 6.204	Yes	****	<0.0001
	899.194	899.194	736.557	510.876			4.9	7.5	5.4	1.6		10μg GP-WT vs. 10μg GP-C3	2.08	0.2956 to 3.864	Yes	*	0.0197
	979.72	979.72	570.452	118.334
						Fig 6g					Fig 6g
Fig 6d							AST					Tukey's multiple comparisons test	Mean Diff.	95.00% CI of diff.	Significant?	Summary	Adjusted P Value
	WBC						Ina Vac	LNP	10 μg GP-WT	10 μg GP-C3		Ina Vac vs. LNP	-133.2	-245.6 to -20.78	Yes	*	0.0177
	Ina Vac	LNP	10 μg GP-WT	10 μg GP-C3		Day 31	162.673	345.932	118.948	45.691		Ina Vac vs. 10μg GP-WT	3.303	-109.1 to 115.7	No	ns	0.9998
Day 31	6.5	23.8	10.7	3.3			156.898	243.059	156.984	100.684		Ina Vac vs. 10μg GP-C3	45.73	-66.68 to 158.1	No	ns	0.657
	6.8	16	9.8	3.8			156.334	393.879	100.368	146.322		LNP vs. 10μg GP-WT	136.5	24.08 to 248.9	Yes	*	0.0149
	9	9.8	7.6	4.6			112.568	159.682	162.589	89.34		LNP vs. 10μg GP-C3	178.9	66.51 to 291.3	Yes	**	0.0017
	5	11.1	6.8	5			62.57	174.411	95.638	40.357		10μg GP-WT vs. 10μg GP-C3	42.43	-69.98 to 154.8	No	ns	0.7063
	8.8	11.5	5.2	5
						Fig 6h					Fig 6h
							CREA					Tukey's multiple comparisons test	Mean Diff.	95.00% CI of diff.	Significant?	Summary	Adjusted P Value
							Ina Vac	LNP	10 μg GP-WT	10 μg GP-C3		Ina Vac vs. LNP	-11.67	-23.79 to 0.4511	No	ns	0.0612
						Day 31	18.22	39.611	27.629	22.079		Ina Vac vs. 10μg GP-WT	0.5264	-11.59 to 12.65	No	ns	0.9993
							22.5	33.892	19.357	20.426		Ina Vac vs. 10μg GP-C3	-0.3132	-12.43 to 11.81	No	ns	0.9998
							23.789	51.208	20.309	24.037		LNP vs. 10μg GP-WT	12.19	0.07532 to 24.31	Yes	*	0.0483
							26.443	29.08	20.865	34.553		LNP vs. 10μg GP-C3	11.36	-0.7643 to 23.47	No	ns	0.0704
Fig 6a							29.087	24.589	29.247	20.51		10μg GP-WT vs. 10μg GP-C3	-0.8396	-12.96 to 11.28	No	ns	0.9971
	Tukey's multiple comparisons test	Mean Diff.	95.00% CI of diff.	Significant?	Summary	Adjusted P Value
	Ina Vac vs. LNP	-3358	-4222 to -2493	Yes	****	<0.0001
	Ina Vac vs. 10μg GP-WT	1453	588.4 to 2318	Yes	***	0.0007
	Ina Vac vs. 10μg GP-C3	2382	1517 to 3247	Yes	****	<0.0001
	LNP vs. 10μg GP-WT	4811	3946 to 5675	Yes	****	<0.0001
	LNP vs. 10μg GP-C3	5740	4875 to 6604	Yes	****	<0.0001
	10μg GP-WT vs. 10μg GP-C3	928.9	64.31 to 1794	Yes	*	0.0324
Fig 6b
	Tukey's multiple comparisons test	Mean Diff.	95.00% CI of diff.	Significant?	Summary	Adjusted P Value
	Ina Vac vs. LNP	-1573	-3383 to 237.2	No	ns	0.103
	Ina Vac vs. 10μg GP-WT	-48.82	-1859 to 1761	No	ns	0.9998
	Ina Vac vs. 10μg GP-C3	525.4	-1285 to 2336	No	ns	0.8479
	LNP vs. 10μg GP-WT	1524	-286.0 to 3335	No	ns	0.1186
	LNP vs. 10μg GP-C3	2098	288.2 to 3909	Yes	*	0.0195
	10μg GP-WT vs. 10μg GP-C3	574.2	-1236 to 2384	No	ns	0.8112
Fig 6d
	Tukey's multiple comparisons test	Mean Diff.	95.00% CI of diff.	Significant?	Summary	Adjusted P Value
	Ina Vac vs. LNP	-7.22	-13.03 to -1.410	Yes	*	0.0126
	Ina Vac vs. 10μg GP-WT	-0.8	-6.610 to 5.010	No	ns	0.9785
	Ina Vac vs. 10μg GP-C3	2.88	-2.930 to 8.690	No	ns	0.5066
	LNP vs. 10μg GP-WT	6.42	0.6103 to 12.23	Yes	*	0.0278
	LNP vs. 10μg GP-C3	10.1	4.290 to 15.91	Yes	***	0.0007
	10μg GP-WT vs. 10μg GP-C3	3.68	-2.130 to 9.490	No	ns	0.3037
Fig 1C							Fig 1D
		HTNV GP specific Ab titer						HTNV NAb titer
		Ina Vac	2 μg GP-WT	2 μg GP-C3	10 μg GP-C3			Ina Vac	2 μg GP-WT	2 μg GP-C3	10 μg GP-C3
	Day 14	100	100	200	200		Day 14	65.7	87.6	92.4	116.2
		50	50	100	200			125.3	89.4	58.6	143.8
		100	100	100	400			86.7	82.4	52.7	82.5
		50	100	200	200			78.6	83	92.6	90.4
		50	50	100	200			79.4	50.6	101.5	70.8
	Day 28	100	100	400	800		Day 28	58.8	57.1	89.7	222.1
		200	100	100	400			47.5	63.4	87.3	337.1
		200	100	200	400			42.5	71.2	146.3	173.4
		100	100	200	800			58.8	121.2	116.9	237
		200	200	400	400			119	46.3	61.6	266.2

[truncated: 3 more sheets: Supplemental Fig 7, Fig 7, Fig 8]
